# Supplementary material for: Genome sequence and assembly of the amylolytic Bacillus licheniformis T5 strain isolated from Kazakhstan soil
Source: BMC Genom Data. 2024 Jan 2;25:3. doi: 10.1186/s12863-023-01177-8 (PMC10759562; doi:10.1186/s12863-023-01177-8)
Supplement: Supplementary file 1 — Additional file 1: Table S1. Genome statistics of Bacillus licheniformis T5 strain. Table S2. Genomic features ofBacillus licheniformis T5 strain. Table S3. Specialty genes of Bacillus licheniformis T5 strain. Table S4. Read and assembly statistics of Bacillus licheniformis T5 strain. [file 12863_2023_1177_MOESM1_ESM.xlsx]

## Sheet: annotation
Genome	Genome ID	Accession	BRC ID	Feature ID	Annotation	Feature Type	Start	End	Length	PATRIC genus-specific families (PLfams)	PATRIC cross-genus families (PGfams)	AA Length	Product	GO
Bacillus T5_contig1	1386.2682	1386.2682.con.0001	fig|1386.2682.peg.1206	PATRIC.1386.2682.1386.2682.con.0001.CDS.1000109.1000960.fwd	PATRIC	CDS	1000109	1000960	852	PLF_1386_00305867	PGF_00420792	283	D-alanine aminotransferase (EC 2.6.1.21)	GO:0047810|D-alanine:2-oxoglutarate aminotransferase activity
Bacillus T5_contig1	1386.2682	1386.2682.con.0001	fig|1386.2682.peg.106	PATRIC.1386.2682.1386.2682.con.0001.CDS.100068.100484.fwd	PATRIC	CDS	100068	100484	417	PLF_1386_00000441	PGF_06941403	138	SSU ribosomal protein S12p (S23e)
Bacillus T5_contig1	1386.2682	1386.2682.con.0001	fig|1386.2682.peg.1207	PATRIC.1386.2682.1386.2682.con.0001.CDS.1000999.1002357.rev	PATRIC	CDS	1000999	1002357	1359	PLF_1386_00006249	PGF_00880747	452	Na+/H+ antiporter NhaC
Bacillus T5_contig1	1386.2682	1386.2682.con.0001	fig|1386.2682.peg.1208	PATRIC.1386.2682.1386.2682.con.0001.CDS.1002593.1003573.fwd	PATRIC	CDS	1002593	1003573	981	PLF_1386_00020419	PGF_10529832	326	Aldose 1-epimerase (EC 5.1.3.3)	GO:0004034|aldose 1-epimerase activity
Bacillus T5_contig1	1386.2682	1386.2682.con.0001	fig|1386.2682.peg.1209	PATRIC.1386.2682.1386.2682.con.0001.CDS.1003589.1004065.rev	PATRIC	CDS	1003589	1004065	477	PLF_1386_00117460	PGF_00079434	158	FIG01246923: hypothetical protein
Bacillus T5_contig1	1386.2682	1386.2682.con.0001	fig|1386.2682.peg.1210	PATRIC.1386.2682.1386.2682.con.0001.CDS.1004139.1004354.rev	PATRIC	CDS	1004139	1004354	216	PLF_1386_00020870	PGF_00037235	71	TOMM biosynthesis cyclodehydratase (protein C) / TOMM biosynthesis docking scaffold (protein D)
Bacillus T5_contig1	1386.2682	1386.2682.con.0001	fig|1386.2682.peg.1211	PATRIC.1386.2682.1386.2682.con.0001.CDS.1004405.1005586.rev	PATRIC	CDS	1004405	1005586	1182	PLF_1386_00020870	PGF_00037235	393	TOMM biosynthesis cyclodehydratase (protein C) / TOMM biosynthesis docking scaffold (protein D)
Bacillus T5_contig1	1386.2682	1386.2682.con.0001	fig|1386.2682.peg.1212	PATRIC.1386.2682.1386.2682.con.0001.CDS.1005583.1006071.rev	PATRIC	CDS	1005583	1006071	489	PLF_1386_00020870	PGF_00037235	162	TOMM biosynthesis cyclodehydratase (protein C) / TOMM biosynthesis docking scaffold (protein D)
Bacillus T5_contig1	1386.2682	1386.2682.con.0001	fig|1386.2682.peg.1213	PATRIC.1386.2682.1386.2682.con.0001.CDS.1006071.1007924.rev	PATRIC	CDS	1006071	1007924	1854	PLF_1386_00013016	PGF_00002453	617	FIG013786: hypothetical protein
Bacillus T5_contig1	1386.2682	1386.2682.con.0001	fig|1386.2682.peg.107	PATRIC.1386.2682.1386.2682.con.0001.CDS.100650.101120.fwd	PATRIC	CDS	100650	101120	471	PLF_1386_00000389	PGF_00049904	156	SSU ribosomal protein S7p (S5e)
Bacillus T5_contig1	1386.2682	1386.2682.con.0001	fig|1386.2682.peg.1214	PATRIC.1386.2682.1386.2682.con.0001.CDS.1008052.1008204.fwd	PATRIC	CDS	1008052	1008204	153	PLF_1386_00165359	PGF_00775470	50	Acetolactate synthase large subunit (EC 2.2.1.6)	GO:0003984|acetolactate synthase activity
Bacillus T5_contig1	1386.2682	1386.2682.con.0001	fig|1386.2682.peg.1215	PATRIC.1386.2682.1386.2682.con.0001.CDS.1009083.1009583.rev	PATRIC	CDS	1009083	1009583	501	PLF_1386_00021467	PGF_00289987	166	Stress response protein nhaX
Bacillus T5_contig1	1386.2682	1386.2682.con.0001	fig|1386.2682.peg.1216	PATRIC.1386.2682.1386.2682.con.0001.CDS.1009873.1009998.fwd	PATRIC	CDS	1009873	1009998	126			41	hypothetical protein
Bacillus T5_contig1	1386.2682	1386.2682.con.0001	fig|1386.2682.peg.1217	PATRIC.1386.2682.1386.2682.con.0001.CDS.1010104.1010694.fwd	PATRIC	CDS	1010104	1010694	591	PLF_1386_00000666	PGF_01675343	196	Heterodimeric efflux ABC transporter, multidrug resistance => BmrC subunit of BmrCD
Bacillus T5_contig1	1386.2682	1386.2682.con.0001	fig|1386.2682.peg.1218	PATRIC.1386.2682.1386.2682.con.0001.CDS.1010703.1011566.fwd	PATRIC	CDS	1010703	1011566	864	PLF_1386_00000666	PGF_01675343	287	Heterodimeric efflux ABC transporter, multidrug resistance => BmrC subunit of BmrCD
Bacillus T5_contig1	1386.2682	1386.2682.con.0001	fig|1386.2682.peg.1219	PATRIC.1386.2682.1386.2682.con.0001.CDS.1011563.1011856.fwd	PATRIC	CDS	1011563	1011856	294	PLF_1386_00000666	PGF_01675343	97	Heterodimeric efflux ABC transporter, multidrug resistance => BmrC subunit of BmrCD
Bacillus T5_contig1	1386.2682	1386.2682.con.0001	fig|1386.2682.peg.108	PATRIC.1386.2682.1386.2682.con.0001.CDS.101170.103251.fwd	PATRIC	CDS	101170	103251	2082	PLF_1386_00000383	PGF_00060409	693	Translation elongation factor G
Bacillus T5_contig1	1386.2682	1386.2682.con.0001	fig|1386.2682.peg.1220	PATRIC.1386.2682.1386.2682.con.0001.CDS.1011853.1012203.fwd	PATRIC	CDS	1011853	1012203	351	PLF_1386_00004277	PGF_00840774	116	Heterodimeric efflux ABC transporter, multidrug resistance => BmrD subunit of BmrCD
Bacillus T5_contig1	1386.2682	1386.2682.con.0001	fig|1386.2682.peg.1221	PATRIC.1386.2682.1386.2682.con.0001.CDS.1012206.1013870.fwd	PATRIC	CDS	1012206	1013870	1665	PLF_1386_00004277	PGF_00840774	554	Heterodimeric efflux ABC transporter, multidrug resistance => BmrD subunit of BmrCD
Bacillus T5_contig1	1386.2682	1386.2682.con.0001	fig|1386.2682.peg.1222	PATRIC.1386.2682.1386.2682.con.0001.CDS.1013890.1014513.rev	PATRIC	CDS	1013890	1014513	624	PLF_1386_00015343	PGF_02708612	207	Uncharacterized protein YheG
Bacillus T5_contig1	1386.2682	1386.2682.con.0001	fig|1386.2682.peg.1223	PATRIC.1386.2682.1386.2682.con.0001.CDS.1014534.1014677.rev	PATRIC	CDS	1014534	1014677	144			47	hypothetical protein
Bacillus T5_contig1	1386.2682	1386.2682.con.0001	fig|1386.2682.peg.1224	PATRIC.1386.2682.1386.2682.con.0001.CDS.1014848.1015051.rev	PATRIC	CDS	1014848	1015051	204	PLF_1386_00474064	PGF_07433691	67	Small acid-soluble spore protein, alpha/beta family, SASP_1
Bacillus T5_contig1	1386.2682	1386.2682.con.0001	fig|1386.2682.peg.1225	PATRIC.1386.2682.1386.2682.con.0001.CDS.1015287.1015511.fwd	PATRIC	CDS	1015287	1015511	225	PLF_1386_00021188	PGF_00797922	74	hypothetical protein
Bacillus T5_contig1	1386.2682	1386.2682.con.0001	fig|1386.2682.peg.1226	PATRIC.1386.2682.1386.2682.con.0001.CDS.1015557.1016663.rev	PATRIC	CDS	1015557	1016663	1107	PLF_1386_00077090	PGF_09223201	368	Maltodextrin ABC transporter, ATP-binding protein MsmX
Bacillus T5_contig1	1386.2682	1386.2682.con.0001	fig|1386.2682.peg.1227	PATRIC.1386.2682.1386.2682.con.0001.CDS.1016778.1017425.rev	PATRIC	CDS	1016778	1017425	648	PLF_1386_00018634	PGF_00005248	215	Fis-type helix-turn-helix domain protein
Bacillus T5_contig1	1386.2682	1386.2682.con.0001	fig|1386.2682.peg.1228	PATRIC.1386.2682.1386.2682.con.0001.CDS.1017386.1017658.rev	PATRIC	CDS	1017386	1017658	273	PLF_1386_00018634	PGF_00005248	90	Fis-type helix-turn-helix domain protein
Bacillus T5_contig1	1386.2682	1386.2682.con.0001	fig|1386.2682.peg.1229	PATRIC.1386.2682.1386.2682.con.0001.CDS.1017677.1017886.rev	PATRIC	CDS	1017677	1017886	210	PLF_1386_00005604	PGF_00244805	69	Uncharacterized protein YheE
Bacillus T5_contig1	1386.2682	1386.2682.con.0001	fig|1386.2682.peg.1230	PATRIC.1386.2682.1386.2682.con.0001.CDS.1018039.1019397.rev	PATRIC	CDS	1018039	1019397	1359	PLF_1386_00021139	PGF_00336019	452	Endospore coat-associated protein YheD
Bacillus T5_contig1	1386.2682	1386.2682.con.0001	fig|1386.2682.peg.1231	PATRIC.1386.2682.1386.2682.con.0001.CDS.1019394.1020341.rev	PATRIC	CDS	1019394	1020341	948	PLF_1386_00021203	PGF_00798763	315	Endospore coat-associated protein YheC
Bacillus T5_contig1	1386.2682	1386.2682.con.0001	fig|1386.2682.peg.1232	PATRIC.1386.2682.1386.2682.con.0001.CDS.1020338.1020478.rev	PATRIC	CDS	1020338	1020478	141	PLF_1386_00021203	PGF_00798763	46	Endospore coat-associated protein YheC
Bacillus T5_contig1	1386.2682	1386.2682.con.0001	fig|1386.2682.peg.1233	PATRIC.1386.2682.1386.2682.con.0001.CDS.1021092.1021937.fwd	PATRIC	CDS	1021092	1021937	846	PLF_1386_00034278	PGF_08225224	281	hypothetical protein
Bacillus T5_contig1	1386.2682	1386.2682.con.0001	fig|1386.2682.peg.8	PATRIC.1386.2682.1386.2682.con.0001.CDS.10220.10660.fwd	PATRIC	CDS	10220	10660	441	PLF_1386_00005148	PGF_00422510	146	DUF327 family protein YaaR
Bacillus T5_contig1	1386.2682	1386.2682.con.0001	fig|1386.2682.peg.1234	PATRIC.1386.2682.1386.2682.con.0001.CDS.1022060.1022413.fwd	PATRIC	CDS	1022060	1022413	354	PLF_1386_00035017	PGF_02166856	117	UPF0342 protein YheA
Bacillus T5_contig1	1386.2682	1386.2682.con.0001	fig|1386.2682.peg.1235	PATRIC.1386.2682.1386.2682.con.0001.CDS.1022455.1022655.rev	PATRIC	CDS	1022455	1022655	201	PLF_1386_00150450	PGF_00760390	66	hypothetical protein
Bacillus T5_contig1	1386.2682	1386.2682.con.0001	fig|1386.2682.peg.1236	PATRIC.1386.2682.1386.2682.con.0001.CDS.1022652.1022780.rev	PATRIC	CDS	1022652	1022780	129			42	hypothetical protein
Bacillus T5_contig1	1386.2682	1386.2682.con.0001	fig|1386.2682.peg.1237	PATRIC.1386.2682.1386.2682.con.0001.CDS.1022860.1023723.fwd	PATRIC	CDS	1022860	1023723	864	PLF_1386_00011960	PGF_00205497	287	Uncharacterized protein YhaX
Bacillus T5_contig1	1386.2682	1386.2682.con.0001	fig|1386.2682.peg.1238	PATRIC.1386.2682.1386.2682.con.0001.CDS.1023752.1024771.fwd	PATRIC	CDS	1023752	1024771	1020	PLF_1386_00000449	PGF_00013418	339	Oxygen-independent coproporphyrinogen-III oxidase-like protein HemZ
Bacillus T5_contig1	1386.2682	1386.2682.con.0001	fig|1386.2682.peg.1239	PATRIC.1386.2682.1386.2682.con.0001.CDS.1024840.1025370.fwd	PATRIC	CDS	1024840	1025370	531	PLF_1386_00000449	PGF_00013418	176	Oxygen-independent coproporphyrinogen-III oxidase-like protein HemZ
Bacillus T5_contig1	1386.2682	1386.2682.con.0001	fig|1386.2682.peg.1240	PATRIC.1386.2682.1386.2682.con.0001.CDS.1025452.1026663.rev	PATRIC	CDS	1025452	1026663	1212	PLF_1386_00000505	PGF_02685465	403	K(+)/H(+) antiporter YhaU
Bacillus T5_contig1	1386.2682	1386.2682.con.0001	fig|1386.2682.peg.1241	PATRIC.1386.2682.1386.2682.con.0001.CDS.1026670.1027167.rev	PATRIC	CDS	1026670	1027167	498	PLF_1386_00006010	PGF_00061955	165	K(+)/H(+) antiporter subunit KhtT
Bacillus T5_contig1	1386.2682	1386.2682.con.0001	fig|1386.2682.peg.1242	PATRIC.1386.2682.1386.2682.con.0001.CDS.1027288.1027560.rev	PATRIC	CDS	1027288	1027560	273	PLF_1386_00292070	PGF_06663155	90	hypothetical protein
Bacillus T5_contig1	1386.2682	1386.2682.con.0001	fig|1386.2682.peg.1243	PATRIC.1386.2682.1386.2682.con.0001.CDS.1027760.1028536.fwd	PATRIC	CDS	1027760	1028536	777	PLF_1386_00019565	PGF_00424554	258	Enoyl-CoA hydratase/isomerase family protein
Bacillus T5_contig1	1386.2682	1386.2682.con.0001	fig|1386.2682.peg.1244	PATRIC.1386.2682.1386.2682.con.0001.CDS.1028663.1029232.fwd	PATRIC	CDS	1028663	1029232	570	PLF_1386_00023454	PGF_00819248	189	Response regulator aspartate phosphatase
Bacillus T5_contig1	1386.2682	1386.2682.con.0001	fig|1386.2682.peg.1245	PATRIC.1386.2682.1386.2682.con.0001.CDS.1029229.1029780.fwd	PATRIC	CDS	1029229	1029780	552	PLF_1386_00023454	PGF_00819248	183	Response regulator aspartate phosphatase
Bacillus T5_contig1	1386.2682	1386.2682.con.0001	fig|1386.2682.peg.1246	PATRIC.1386.2682.1386.2682.con.0001.CDS.1029770.1029907.fwd	PATRIC	CDS	1029770	1029907	138	PLF_1386_00023961	PGF_00798981	45	hypothetical protein
Bacillus T5_contig1	1386.2682	1386.2682.con.0001	fig|1386.2682.peg.1247	PATRIC.1386.2682.1386.2682.con.0001.CDS.1029912.1030178.fwd	PATRIC	CDS	1029912	1030178	267	PLF_1386_00023888	PGF_00798923	88	hypothetical protein; RBL05596
Bacillus T5_contig1	1386.2682	1386.2682.con.0001	fig|1386.2682.peg.1248	PATRIC.1386.2682.1386.2682.con.0001.CDS.1030264.1030449.rev	PATRIC	CDS	1030264	1030449	186	PLF_1386_00018951	PGF_00234276	61	Uncharacterized protein BA1007
Bacillus T5_contig1	1386.2682	1386.2682.con.0001	fig|1386.2682.peg.1249	PATRIC.1386.2682.1386.2682.con.0001.CDS.1030567.1031463.fwd	PATRIC	CDS	1030567	1031463	897	PLF_1386_00000991	PGF_00884706	298	Efflux ABC transporter, ATP-binding protein
Bacillus T5_contig1	1386.2682	1386.2682.con.0001	fig|1386.2682.peg.1250	PATRIC.1386.2682.1386.2682.con.0001.CDS.1031456.1032724.fwd	PATRIC	CDS	1031456	1032724	1269	PLF_1386_00034233	PGF_10495338	422	ABC transporter, permease protein
Bacillus T5_contig1	1386.2682	1386.2682.con.0001	fig|1386.2682.peg.1251	PATRIC.1386.2682.1386.2682.con.0001.CDS.1032844.1033644.fwd	PATRIC	CDS	1032844	1033644	801	PLF_1386_00020498	PGF_02278516	266	DNA double-strand break repair protein Mre11
Bacillus T5_contig1	1386.2682	1386.2682.con.0001	fig|1386.2682.peg.1252	PATRIC.1386.2682.1386.2682.con.0001.CDS.1033641.1034069.fwd	PATRIC	CDS	1033641	1034069	429	PLF_1386_00020498	PGF_02278516	142	DNA double-strand break repair protein Mre11
Bacillus T5_contig1	1386.2682	1386.2682.con.0001	fig|1386.2682.peg.109	PATRIC.1386.2682.1386.2682.con.0001.CDS.103367.104557.fwd	PATRIC	CDS	103367	104557	1191	PLF_1386_00000406	PGF_00060428	396	Translation elongation factor Tu
Bacillus T5_contig1	1386.2682	1386.2682.con.0001	fig|1386.2682.peg.1253	PATRIC.1386.2682.1386.2682.con.0001.CDS.1034082.1034399.fwd	PATRIC	CDS	1034082	1034399	318	PLF_1386_00019718	PGF_00034447	105	Plasmid replication DNA element cmp binding-factor 1
Bacillus T5_contig1	1386.2682	1386.2682.con.0001	fig|1386.2682.peg.1254	PATRIC.1386.2682.1386.2682.con.0001.CDS.1034456.1034731.fwd	PATRIC	CDS	1034456	1034731	276	PLF_1386_00019718	PGF_00034447	91	Plasmid replication DNA element cmp binding-factor 1
Bacillus T5_contig1	1386.2682	1386.2682.con.0001	fig|1386.2682.peg.1255	PATRIC.1386.2682.1386.2682.con.0001.CDS.1034818.1035042.fwd	PATRIC	CDS	1034818	1035042	225	PLF_1386_00019718	PGF_00034447	74	Plasmid replication DNA element cmp binding-factor 1
Bacillus T5_contig1	1386.2682	1386.2682.con.0001	fig|1386.2682.peg.1256	PATRIC.1386.2682.1386.2682.con.0001.CDS.1035087.1037045.fwd	PATRIC	CDS	1035087	1037045	1959	PLF_1386_00019718	PGF_00034447	652	Plasmid replication DNA element cmp binding-factor 1
Bacillus T5_contig1	1386.2682	1386.2682.con.0001	fig|1386.2682.peg.1257	PATRIC.1386.2682.1386.2682.con.0001.CDS.1037095.1038039.fwd	PATRIC	CDS	1037095	1038039	945	PLF_1386_00000403	PGF_00416436	314	3'->5' exoribonuclease Bsu YhaM
Bacillus T5_contig1	1386.2682	1386.2682.con.0001	fig|1386.2682.peg.1258	PATRIC.1386.2682.1386.2682.con.0001.CDS.1038108.1038341.fwd	PATRIC	CDS	1038108	1038341	234	PLF_1386_00023522	PGF_00045655	77	Sporulation protein YhaL
Bacillus T5_contig1	1386.2682	1386.2682.con.0001	fig|1386.2682.peg.1259	PATRIC.1386.2682.1386.2682.con.0001.CDS.1038387.1039247.rev	PATRIC	CDS	1038387	1039247	861	PLF_1386_00020564	PGF_00826128	286	Foldase protein PrsA precursor (EC 5.2.1.8) @ Foldase clustered with pyrimidine conversion	GO:0003755|peptidyl-prolyl cis-trans isomerase activity
Bacillus T5_contig1	1386.2682	1386.2682.con.0001	fig|1386.2682.peg.1260	PATRIC.1386.2682.1386.2682.con.0001.CDS.1039625.1039723.fwd	PATRIC	CDS	1039625	1039723	99	PLF_1386_00128710	PGF_08225224	32	hypothetical protein
Bacillus T5_contig1	1386.2682	1386.2682.con.0001	fig|1386.2682.peg.1261	PATRIC.1386.2682.1386.2682.con.0001.CDS.1039776.1039991.rev	PATRIC	CDS	1039776	1039991	216	PLF_1386_00545677	PGF_01931038	71	Uncharacterized protein BA1043
Bacillus T5_contig1	1386.2682	1386.2682.con.0001	fig|1386.2682.peg.1262	PATRIC.1386.2682.1386.2682.con.0001.CDS.1040069.1040584.rev	PATRIC	CDS	1040069	1040584	516	PLF_1386_00376679	PGF_00013199	171	Uncharacterized membrane protein YhaJ
Bacillus T5_contig1	1386.2682	1386.2682.con.0001	fig|1386.2682.peg.1263	PATRIC.1386.2682.1386.2682.con.0001.CDS.1040798.1041145.fwd	PATRIC	CDS	1040798	1041145	348	PLF_1386_00018925	PGF_00246935	115	Uncharacterized protein YhaI
Bacillus T5_contig1	1386.2682	1386.2682.con.0001	fig|1386.2682.peg.1264	PATRIC.1386.2682.1386.2682.con.0001.CDS.1041142.1041762.rev	PATRIC	CDS	1041142	1041762	621	PLF_1386_00000152	PGF_00037852	206	Protease production regulatory protein Hpr (ScoC)
Bacillus T5_contig1	1386.2682	1386.2682.con.0001	fig|1386.2682.peg.1265	PATRIC.1386.2682.1386.2682.con.0001.CDS.1041956.1042312.rev	PATRIC	CDS	1041956	1042312	357	PLF_1386_00279589	PGF_00965350	118	Uncharacterized membrane protein YhaH
Bacillus T5_contig1	1386.2682	1386.2682.con.0001	fig|1386.2682.peg.1266	PATRIC.1386.2682.1386.2682.con.0001.CDS.1042474.1042692.fwd	PATRIC	CDS	1042474	1042692	219	PLF_1386_00021517	PGF_00240485	72	hypothetical protein; RBL05590
Bacillus T5_contig1	1386.2682	1386.2682.con.0001	fig|1386.2682.peg.1267	PATRIC.1386.2682.1386.2682.con.0001.CDS.1042754.1043281.rev	PATRIC	CDS	1042754	1043281	528	PLF_1386_00138769	PGF_00054425	175	Substrate-specific component TrpP of tryptophan ECF transporter
Bacillus T5_contig1	1386.2682	1386.2682.con.0001	fig|1386.2682.peg.1268	PATRIC.1386.2682.1386.2682.con.0001.CDS.1043424.1044545.rev	PATRIC	CDS	1043424	1044545	1122	PLF_1386_00004057	PGF_04477253	373	Phosphoserine aminotransferase (EC 2.6.1.52)	GO:0004648|O-phospho-L-serine:2-oxoglutarate aminotransferase activity
Bacillus T5_contig1	1386.2682	1386.2682.con.0001	fig|1386.2682.peg.1269	PATRIC.1386.2682.1386.2682.con.0001.CDS.1044696.1044875.rev	PATRIC	CDS	1044696	1044875	180	PLF_1386_00000392	PGF_00011953	59	Histidine triad (HIT) nucleotide-binding protein, similarity with At5g48545 and yeast YDL125C (HNT1)
Bacillus T5_contig1	1386.2682	1386.2682.con.0001	fig|1386.2682.peg.1270	PATRIC.1386.2682.1386.2682.con.0001.CDS.1044872.1045114.rev	PATRIC	CDS	1044872	1045114	243	PLF_1386_00000392	PGF_00011953	80	Histidine triad (HIT) nucleotide-binding protein, similarity with At5g48545 and yeast YDL125C (HNT1)
Bacillus T5_contig1	1386.2682	1386.2682.con.0001	fig|1386.2682.peg.1271	PATRIC.1386.2682.1386.2682.con.0001.CDS.1045359.1045661.fwd	PATRIC	CDS	1045359	1045661	303	PLF_1386_00095928	PGF_00841250	100	hypothetical protein
Bacillus T5_contig1	1386.2682	1386.2682.con.0001	fig|1386.2682.peg.1272	PATRIC.1386.2682.1386.2682.con.0001.CDS.1045642.1046382.fwd	PATRIC	CDS	1045642	1046382	741	PLF_1386_00005365	PGF_05377575	246	ABC transporter, ATP-binding protein EcsA
Bacillus T5_contig1	1386.2682	1386.2682.con.0001	fig|1386.2682.peg.1273	PATRIC.1386.2682.1386.2682.con.0001.CDS.1046375.1046524.fwd	PATRIC	CDS	1046375	1046524	150	PLF_1386_00020404	PGF_10556008	49	ABC transporter, permease protein EscB
Bacillus T5_contig1	1386.2682	1386.2682.con.0001	fig|1386.2682.peg.1274	PATRIC.1386.2682.1386.2682.con.0001.CDS.1046530.1047597.fwd	PATRIC	CDS	1046530	1047597	1068	PLF_1386_00020404	PGF_10556008	355	ABC transporter, permease protein EscB
Bacillus T5_contig1	1386.2682	1386.2682.con.0001	fig|1386.2682.peg.1275	PATRIC.1386.2682.1386.2682.con.0001.CDS.1047650.1048360.fwd	PATRIC	CDS	1047650	1048360	711	PLF_1386_00016305	PGF_00424065	236	EcsC protein
Bacillus T5_contig1	1386.2682	1386.2682.con.0001	fig|1386.2682.peg.1276	PATRIC.1386.2682.1386.2682.con.0001.CDS.1048381.1048794.rev	PATRIC	CDS	1048381	1048794	414	PLF_1386_00545813	PGF_10543640	137	N-acyl-L-amino acid amidohydrolase (EC 3.5.1.14)	GO:0004046|aminoacylase activity
Bacillus T5_contig1	1386.2682	1386.2682.con.0001	fig|1386.2682.peg.110	PATRIC.1386.2682.1386.2682.con.0001.CDS.104879.105187.fwd	PATRIC	CDS	104879	105187	309	PLF_1386_00000487	PGF_00049828	102	SSU ribosomal protein S10p (S20e)
Bacillus T5_contig1	1386.2682	1386.2682.con.0001	fig|1386.2682.peg.1277	PATRIC.1386.2682.1386.2682.con.0001.CDS.1048854.1049612.rev	PATRIC	CDS	1048854	1049612	759	PLF_1386_00545813	PGF_10543640	252	N-acyl-L-amino acid amidohydrolase (EC 3.5.1.14)	GO:0004046|aminoacylase activity
Bacillus T5_contig1	1386.2682	1386.2682.con.0001	fig|1386.2682.peg.1278	PATRIC.1386.2682.1386.2682.con.0001.CDS.1049693.1050682.rev	PATRIC	CDS	1049693	1050682	990	PLF_1386_00006866	PGF_00804040	329	Uncharacterized membrane protein YhfA
Bacillus T5_contig1	1386.2682	1386.2682.con.0001	fig|1386.2682.peg.1279	PATRIC.1386.2682.1386.2682.con.0001.CDS.1050649.1051065.rev	PATRIC	CDS	1050649	1051065	417	PLF_1386_00006866	PGF_00804040	138	Uncharacterized membrane protein YhfA
Bacillus T5_contig1	1386.2682	1386.2682.con.0001	fig|1386.2682.peg.1280	PATRIC.1386.2682.1386.2682.con.0001.CDS.1051174.1051677.rev	PATRIC	CDS	1051174	1051677	504	PLF_1386_00018837	PGF_00065803	167	Uncharacterized protein, homolog of B.subtilis yhgC
Bacillus T5_contig1	1386.2682	1386.2682.con.0001	fig|1386.2682.peg.1281	PATRIC.1386.2682.1386.2682.con.0001.CDS.1051810.1053948.fwd	PATRIC	CDS	1051810	1053948	2139	PLF_1386_00005038	PGF_05982667	712	Multimodular transpeptidase-transglycosylase (EC 2.4.1.129) (EC 3.4.-.-)	GO:0008955|peptidoglycan glycosyltransferase activity;GO:0008234|cysteine-type peptidase activity
Bacillus T5_contig1	1386.2682	1386.2682.con.0001	fig|1386.2682.peg.111	PATRIC.1386.2682.1386.2682.con.0001.CDS.105226.105855.fwd	PATRIC	CDS	105226	105855	630	PLF_1386_00000399	PGF_00016431	209	LSU ribosomal protein L3p (L3e)
Bacillus T5_contig1	1386.2682	1386.2682.con.0001	fig|1386.2682.peg.1282	PATRIC.1386.2682.1386.2682.con.0001.CDS.1054074.1054796.fwd	PATRIC	CDS	1054074	1054796	723	PLF_1386_00000460	PGF_04139053	240	Uroporphyrinogen III decarboxylase (EC 4.1.1.37)	GO:0004853|uroporphyrinogen decarboxylase activity
Bacillus T5_contig1	1386.2682	1386.2682.con.0001	fig|1386.2682.peg.1283	PATRIC.1386.2682.1386.2682.con.0001.CDS.1054799.1055134.fwd	PATRIC	CDS	1054799	1055134	336	PLF_1386_00000460	PGF_04139053	111	Uroporphyrinogen III decarboxylase (EC 4.1.1.37)	GO:0004853|uroporphyrinogen decarboxylase activity
Bacillus T5_contig1	1386.2682	1386.2682.con.0001	fig|1386.2682.peg.1284	PATRIC.1386.2682.1386.2682.con.0001.CDS.1055184.1056146.fwd	PATRIC	CDS	1055184	1056146	963	PLF_1386_00000114	PGF_08255692	320	Coproporphyrin ferrochelatase (EC 4.99.1.9)
Bacillus T5_contig1	1386.2682	1386.2682.con.0001	fig|1386.2682.peg.1285	PATRIC.1386.2682.1386.2682.con.0001.CDS.1056162.1057574.fwd	PATRIC	CDS	1056162	1057574	1413	PLF_1386_00060114	PGF_05463076	470	Protoporphyrinogen IX oxidase, aerobic, HemY (EC 1.3.3.4)	GO:0004729|oxygen-dependent protoporphyrinogen oxidase activity
Bacillus T5_contig1	1386.2682	1386.2682.con.0001	fig|1386.2682.peg.1286	PATRIC.1386.2682.1386.2682.con.0001.CDS.1057771.1058343.fwd	PATRIC	CDS	1057771	1058343	573	PLF_1386_00000852	PGF_00064572	190	Uncharacterized transcriptional regulator YhgD, TetR family
Bacillus T5_contig1	1386.2682	1386.2682.con.0001	fig|1386.2682.peg.1287	PATRIC.1386.2682.1386.2682.con.0001.CDS.1058417.1060579.fwd	PATRIC	CDS	1058417	1060579	2163	PLF_1386_00017012	PGF_12779560	720	Phage infection protein
Bacillus T5_contig1	1386.2682	1386.2682.con.0001	fig|1386.2682.peg.112	PATRIC.1386.2682.1386.2682.con.0001.CDS.105883.106506.fwd	PATRIC	CDS	105883	106506	624	PLF_1386_00000384	PGF_04512522	207	LSU ribosomal protein L4p (L1e)
Bacillus T5_contig1	1386.2682	1386.2682.con.0001	fig|1386.2682.peg.1288	PATRIC.1386.2682.1386.2682.con.0001.CDS.1060634.1061629.rev	PATRIC	CDS	1060634	1061629	996	PLF_1386_00022814	PGF_00420953	331	3-oxoacyl-[acyl-carrier-protein] synthase, KASIII (EC 2.3.1.180)	GO:0033818|beta-ketoacyl-acyl-carrier-protein synthase III activity
Bacillus T5_contig1	1386.2682	1386.2682.con.0001	fig|1386.2682.peg.1289	PATRIC.1386.2682.1386.2682.con.0001.CDS.1061736.1062320.fwd	PATRIC	CDS	1061736	1062320	585	PLF_1386_00000448	PGF_00422645	194	Deblocking aminopeptidase (EC 3.4.11.-)
Bacillus T5_contig1	1386.2682	1386.2682.con.0001	fig|1386.2682.peg.1290	PATRIC.1386.2682.1386.2682.con.0001.CDS.1062344.1062772.fwd	PATRIC	CDS	1062344	1062772	429	PLF_1386_00000448	PGF_00422645	142	Deblocking aminopeptidase (EC 3.4.11.-)
Bacillus T5_contig1	1386.2682	1386.2682.con.0001	fig|1386.2682.peg.1291	PATRIC.1386.2682.1386.2682.con.0001.CDS.1062851.1063048.rev	PATRIC	CDS	1062851	1063048	198			65	FIG01234550: hypothetical protein
Bacillus T5_contig1	1386.2682	1386.2682.con.0001	fig|1386.2682.peg.1292	PATRIC.1386.2682.1386.2682.con.0001.CDS.1063207.1064220.rev	PATRIC	CDS	1063207	1064220	1014	PLF_1386_00005667	PGF_00008168	337	Glutamate-aspartate carrier protein
Bacillus T5_contig1	1386.2682	1386.2682.con.0001	fig|1386.2682.peg.1293	PATRIC.1386.2682.1386.2682.con.0001.CDS.1064172.1064492.rev	PATRIC	CDS	1064172	1064492	321	PLF_1386_00005667	PGF_00008168	106	Glutamate-aspartate carrier protein
Bacillus T5_contig1	1386.2682	1386.2682.con.0001	fig|1386.2682.peg.1294	PATRIC.1386.2682.1386.2682.con.0001.CDS.1064799.1064933.rev	PATRIC	CDS	1064799	1064933	135	PLF_1386_00006608	PGF_01931072	44	Uncharacterized protein YhfH
Bacillus T5_contig1	1386.2682	1386.2682.con.0001	fig|1386.2682.peg.113	PATRIC.1386.2682.1386.2682.con.0001.CDS.106506.106601.fwd	PATRIC	CDS	106506	106601	96	PLF_1386_00467586	PGF_03990071	31	LSU ribosomal protein L23p (L23Ae)
Bacillus T5_contig1	1386.2682	1386.2682.con.0001	fig|1386.2682.peg.1295	PATRIC.1386.2682.1386.2682.con.0001.CDS.1065090.1065827.fwd	PATRIC	CDS	1065090	1065827	738	PLF_1386_00005309	PGF_07175005	245	Metal-dependent hydrolases of the beta-lactamase superfamily I; PhnP protein
Bacillus T5_contig1	1386.2682	1386.2682.con.0001	fig|1386.2682.peg.1296	PATRIC.1386.2682.1386.2682.con.0001.CDS.1065846.1066835.fwd	PATRIC	CDS	1065846	1066835	990	PLF_1386_00000254	PGF_03677192	329	Lipoate-protein ligase A
Bacillus T5_contig1	1386.2682	1386.2682.con.0001	fig|1386.2682.peg.114	PATRIC.1386.2682.1386.2682.con.0001.CDS.106619.106792.fwd	PATRIC	CDS	106619	106792	174	PLF_1386_00467586	PGF_03990071	57	LSU ribosomal protein L23p (L23Ae)
Bacillus T5_contig1	1386.2682	1386.2682.con.0001	fig|1386.2682.peg.1297	PATRIC.1386.2682.1386.2682.con.0001.CDS.1066881.1067000.fwd	PATRIC	CDS	1066881	1067000	120			39	hypothetical protein
Bacillus T5_contig1	1386.2682	1386.2682.con.0001	fig|1386.2682.peg.1298	PATRIC.1386.2682.1386.2682.con.0001.CDS.1066997.1068538.fwd	PATRIC	CDS	1066997	1068538	1542	PLF_1386_00000396	PGF_00734739	513	Long-chain-fatty-acid--CoA ligase (EC 6.2.1.3)	GO:0004467|long-chain fatty acid-CoA ligase activity
Bacillus T5_contig1	1386.2682	1386.2682.con.0001	fig|1386.2682.peg.9	PATRIC.1386.2682.1386.2682.con.0001.CDS.10672.11661.fwd	PATRIC	CDS	10672	11661	990	PLF_1386_00466427	PGF_06755829	329	DNA polymerase III delta prime subunit (EC 2.7.7.7)	GO:0003887|DNA-directed DNA polymerase activity
Bacillus T5_contig1	1386.2682	1386.2682.con.0001	fig|1386.2682.peg.115	PATRIC.1386.2682.1386.2682.con.0001.CDS.106824.107657.fwd	PATRIC	CDS	106824	107657	834	PLF_1386_00000387	PGF_00016393	277	LSU ribosomal protein L2p (L8e)
Bacillus T5_contig1	1386.2682	1386.2682.con.0001	fig|1386.2682.peg.1299	PATRIC.1386.2682.1386.2682.con.0001.CDS.1068509.1068976.rev	PATRIC	CDS	1068509	1068976	468	PLF_1386_00023469	PGF_00798688	155	hypothetical protein
Bacillus T5_contig1	1386.2682	1386.2682.con.0001	fig|1386.2682.peg.1300	PATRIC.1386.2682.1386.2682.con.0001.CDS.1069083.1069634.fwd	PATRIC	CDS	1069083	1069634	552	PLF_1386_00018938	PGF_02879212	183	Transcriptional regulator, Xre-family with cupin domain
Bacillus T5_contig1	1386.2682	1386.2682.con.0001	fig|1386.2682.peg.1301	PATRIC.1386.2682.1386.2682.con.0001.CDS.1069647.1070363.fwd	PATRIC	CDS	1069647	1070363	717	PLF_1386_00122656	PGF_00412770	238	Branched-chain amino acid transporter
Bacillus T5_contig1	1386.2682	1386.2682.con.0001	fig|1386.2682.peg.1302	PATRIC.1386.2682.1386.2682.con.0001.CDS.1070356.1070667.fwd	PATRIC	CDS	1070356	1070667	312	PLF_1386_00300830	PGF_02702538	103	hypothetical protein
Bacillus T5_contig1	1386.2682	1386.2682.con.0001	fig|1386.2682.peg.1303	PATRIC.1386.2682.1386.2682.con.0001.CDS.1070739.1071995.fwd	PATRIC	CDS	1070739	1071995	1257	PLF_1386_00005807	PGF_00030429	418	Uncharacterized metalloprotease YhfN
Bacillus T5_contig1	1386.2682	1386.2682.con.0001	fig|1386.2682.peg.1304	PATRIC.1386.2682.1386.2682.con.0001.CDS.1072053.1072478.rev	PATRIC	CDS	1072053	1072478	426	PLF_1386_00018045	PGF_00040402	141	Subtilisin E (EC 3.4.21.62)
Bacillus T5_contig1	1386.2682	1386.2682.con.0001	fig|1386.2682.peg.1305	PATRIC.1386.2682.1386.2682.con.0001.CDS.1072475.1073191.rev	PATRIC	CDS	1072475	1073191	717	PLF_1386_00018045	PGF_00040402	238	Subtilisin E (EC 3.4.21.62)
Bacillus T5_contig1	1386.2682	1386.2682.con.0001	fig|1386.2682.peg.1306	PATRIC.1386.2682.1386.2682.con.0001.CDS.1073572.1074501.fwd	PATRIC	CDS	1073572	1074501	930	PLF_1386_00022072	PGF_07201805	309	Permease of the drug/metabolite transporter (DMT) superfamily
Bacillus T5_contig1	1386.2682	1386.2682.con.0001	fig|1386.2682.peg.1307	PATRIC.1386.2682.1386.2682.con.0001.CDS.1074609.1075586.fwd	PATRIC	CDS	1074609	1075586	978	PLF_1386_00019608	PGF_00011292	325	Heme ABC type transporter HtsABC, heme-binding protein
Bacillus T5_contig1	1386.2682	1386.2682.con.0001	fig|1386.2682.peg.1308	PATRIC.1386.2682.1386.2682.con.0001.CDS.1075669.1076667.fwd	PATRIC	CDS	1075669	1076667	999	PLF_1386_00020598	PGF_00011318	332	Heme ABC type transporter HtsABC, permease protein HtsB
Bacillus T5_contig1	1386.2682	1386.2682.con.0001	fig|1386.2682.peg.1309	PATRIC.1386.2682.1386.2682.con.0001.CDS.1076667.1077221.fwd	PATRIC	CDS	1076667	1077221	555	PLF_1386_00019609	PGF_00011320	184	Heme ABC type transporter HtsABC, permease protein HtsC
Bacillus T5_contig1	1386.2682	1386.2682.con.0001	fig|1386.2682.peg.116	PATRIC.1386.2682.1386.2682.con.0001.CDS.107715.107993.fwd	PATRIC	CDS	107715	107993	279	PLF_1386_00000582	PGF_00049860	92	SSU ribosomal protein S19p (S15e)
Bacillus T5_contig1	1386.2682	1386.2682.con.0001	fig|1386.2682.peg.1310	PATRIC.1386.2682.1386.2682.con.0001.CDS.1077266.1077694.fwd	PATRIC	CDS	1077266	1077694	429	PLF_1386_00019609	PGF_00011320	142	Heme ABC type transporter HtsABC, permease protein HtsC
Bacillus T5_contig1	1386.2682	1386.2682.con.0001	fig|1386.2682.peg.1311	PATRIC.1386.2682.1386.2682.con.0001.CDS.1077707.1078279.rev	PATRIC	CDS	1077707	1078279	573	PLF_1386_00019726	PGF_00035755	190	Predicted broad substrate specificity phosphatase
Bacillus T5_contig1	1386.2682	1386.2682.con.0001	fig|1386.2682.peg.1312	PATRIC.1386.2682.1386.2682.con.0001.CDS.1078364.1078522.fwd	PATRIC	CDS	1078364	1078522	159	PLF_1386_00385396	PGF_10386590	52	hypothetical protein
Bacillus T5_contig1	1386.2682	1386.2682.con.0001	fig|1386.2682.peg.1313	PATRIC.1386.2682.1386.2682.con.0001.CDS.1078564.1079712.rev	PATRIC	CDS	1078564	1079712	1149	PLF_1386_00019645	PGF_07849456	382	Methyl-accepting chemotaxis protein
Bacillus T5_contig1	1386.2682	1386.2682.con.0001	fig|1386.2682.peg.1314	PATRIC.1386.2682.1386.2682.con.0001.CDS.1079706.1079855.rev	PATRIC	CDS	1079706	1079855	150	PLF_1386_00019645	PGF_07849456	49	Methyl-accepting chemotaxis protein
Bacillus T5_contig1	1386.2682	1386.2682.con.0001	fig|1386.2682.peg.1315	PATRIC.1386.2682.1386.2682.con.0001.CDS.1079962.1081491.rev	PATRIC	CDS	1079962	1081491	1530	PLF_1386_00018710	PGF_00028597	509	Oxidoreductase
Bacillus T5_contig1	1386.2682	1386.2682.con.0001	fig|1386.2682.peg.117	PATRIC.1386.2682.1386.2682.con.0001.CDS.108011.108166.fwd	PATRIC	CDS	108011	108166	156	PLF_1386_00000496	PGF_00016368	51	LSU ribosomal protein L22p (L17e)
Bacillus T5_contig1	1386.2682	1386.2682.con.0001	fig|1386.2682.peg.1316	PATRIC.1386.2682.1386.2682.con.0001.CDS.1081632.1082489.fwd	PATRIC	CDS	1081632	1082489	858	PLF_1386_00366616	PGF_10532194	285	Oxidoreductase, short-chain dehydrogenase/reductase family
Bacillus T5_contig1	1386.2682	1386.2682.con.0001	fig|1386.2682.peg.118	PATRIC.1386.2682.1386.2682.con.0001.CDS.108202.108354.fwd	PATRIC	CDS	108202	108354	153	PLF_1386_00000496	PGF_00016368	50	LSU ribosomal protein L22p (L17e)
Bacillus T5_contig1	1386.2682	1386.2682.con.0001	fig|1386.2682.peg.1317	PATRIC.1386.2682.1386.2682.con.0001.CDS.1082555.1082788.rev	PATRIC	CDS	1082555	1082788	234	PLF_1386_00020007	PGF_02981302	77	Uncharacterized protein YhzC
Bacillus T5_contig1	1386.2682	1386.2682.con.0001	fig|1386.2682.peg.1318	PATRIC.1386.2682.1386.2682.con.0001.CDS.1083061.1083639.fwd	PATRIC	CDS	1083061	1083639	579	PLF_1386_00019545	PGF_06963675	192	Competence transcription factor
Bacillus T5_contig1	1386.2682	1386.2682.con.0001	fig|1386.2682.peg.119	PATRIC.1386.2682.1386.2682.con.0001.CDS.108358.109014.fwd	PATRIC	CDS	108358	109014	657	PLF_1386_00000445	PGF_00049889	218	SSU ribosomal protein S3p (S3e)
Bacillus T5_contig1	1386.2682	1386.2682.con.0001	fig|1386.2682.peg.1319	PATRIC.1386.2682.1386.2682.con.0001.CDS.1083633.1083998.rev	PATRIC	CDS	1083633	1083998	366	PLF_1386_00135243	PGF_02442561	121	YhjD
Bacillus T5_contig1	1386.2682	1386.2682.con.0001	fig|1386.2682.peg.1320	PATRIC.1386.2682.1386.2682.con.0001.CDS.1084207.1084818.fwd	PATRIC	CDS	1084207	1084818	612	PLF_1386_00019995	PGF_02162014	203	Uncharacterized membrane protein YhjE
Bacillus T5_contig1	1386.2682	1386.2682.con.0001	fig|1386.2682.peg.1321	PATRIC.1386.2682.1386.2682.con.0001.CDS.1084831.1085349.fwd	PATRIC	CDS	1084831	1085349	519	PLF_1386_00005996	PGF_05785543	172	Signal peptidase I (EC 3.4.21.89)
Bacillus T5_contig1	1386.2682	1386.2682.con.0001	fig|1386.2682.peg.1322	PATRIC.1386.2682.1386.2682.con.0001.CDS.1085504.1086802.rev	PATRIC	CDS	1085504	1086802	1299	PLF_1386_00081071	PGF_08225224	432	hypothetical protein
Bacillus T5_contig1	1386.2682	1386.2682.con.0001	fig|1386.2682.peg.1323	PATRIC.1386.2682.1386.2682.con.0001.CDS.1086805.1086936.fwd	PATRIC	CDS	1086805	1086936	132			43	hypothetical protein
Bacillus T5_contig1	1386.2682	1386.2682.con.0001	fig|1386.2682.peg.1324	PATRIC.1386.2682.1386.2682.con.0001.CDS.1087208.1087426.fwd	PATRIC	CDS	1087208	1087426	219			72	hypothetical protein
Bacillus T5_contig1	1386.2682	1386.2682.con.0001	fig|1386.2682.peg.1325	PATRIC.1386.2682.1386.2682.con.0001.CDS.1087653.1088894.fwd	PATRIC	CDS	1087653	1088894	1242	PLF_1386_00020774	PGF_03104278	413	Probable metabolite transport protein
Bacillus T5_contig1	1386.2682	1386.2682.con.0001	fig|1386.2682.peg.1326	PATRIC.1386.2682.1386.2682.con.0001.CDS.1088923.1090536.rev	PATRIC	CDS	1088923	1090536	1614	PLF_1386_00020787	PGF_04334020	537	Purine catabolism regulatory protein
Bacillus T5_contig1	1386.2682	1386.2682.con.0001	fig|1386.2682.peg.120	PATRIC.1386.2682.1386.2682.con.0001.CDS.109016.109450.fwd	PATRIC	CDS	109016	109450	435	PLF_1386_00000405	PGF_00016343	144	LSU ribosomal protein L16p (L10e)
Bacillus T5_contig1	1386.2682	1386.2682.con.0001	fig|1386.2682.peg.1327	PATRIC.1386.2682.1386.2682.con.0001.CDS.1090690.1090923.fwd	PATRIC	CDS	1090690	1090923	234	PLF_1386_00283083	PGF_06061460	77	hypothetical protein
Bacillus T5_contig1	1386.2682	1386.2682.con.0001	fig|1386.2682.peg.1328	PATRIC.1386.2682.1386.2682.con.0001.CDS.1091364.1092728.fwd	PATRIC	CDS	1091364	1092728	1365	PLF_1386_00020424	PGF_00043931	454	Allantoinase (EC 3.5.2.5)	GO:0004038|allantoinase activity
Bacillus T5_contig1	1386.2682	1386.2682.con.0001	fig|1386.2682.peg.1329	PATRIC.1386.2682.1386.2682.con.0001.CDS.1093397.1094599.fwd	PATRIC	CDS	1093397	1094599	1203	PLF_1386_00199057	PGF_00043753	400	Allantoate amidohydrolase (EC 3.5.3.9)	GO:0047652|allantoate deiminase activity
Bacillus T5_contig1	1386.2682	1386.2682.con.0001	fig|1386.2682.peg.121	PATRIC.1386.2682.1386.2682.con.0001.CDS.109440.109640.fwd	PATRIC	CDS	109440	109640	201	PLF_1386_00000398	PGF_02899131	66	LSU ribosomal protein L29p (L35e)
Bacillus T5_contig1	1386.2682	1386.2682.con.0001	fig|1386.2682.peg.1330	PATRIC.1386.2682.1386.2682.con.0001.CDS.1094623.1095411.fwd	PATRIC	CDS	1094623	1095411	789	PLF_1386_00020949	PGF_00066222	262	Ureidoglycine aminohydrolase
Bacillus T5_contig1	1386.2682	1386.2682.con.0001	fig|1386.2682.peg.1331	PATRIC.1386.2682.1386.2682.con.0001.CDS.1095427.1096455.fwd	PATRIC	CDS	1095427	1096455	1029	PLF_1386_00021796	PGF_01975849	342	(R)-2-hydroxyacid dehydrogenase, similar to L-sulfolactate dehydrogenase (EC 1.1.1.272)	GO:0050578|(R)-2-hydroxyacid dehydrogenase activity
Bacillus T5_contig1	1386.2682	1386.2682.con.0001	fig|1386.2682.peg.1332	PATRIC.1386.2682.1386.2682.con.0001.CDS.1096479.1097528.fwd	PATRIC	CDS	1096479	1097528	1050	PLF_1386_00017493	PGF_08147211	349	Ureidoglycolate dehydrogenase (EC 1.1.1.154)	GO:0009040|ureidoglycolate dehydrogenase activity
Bacillus T5_contig1	1386.2682	1386.2682.con.0001	fig|1386.2682.peg.122	PATRIC.1386.2682.1386.2682.con.0001.CDS.109665.109928.fwd	PATRIC	CDS	109665	109928	264	PLF_1386_00000388	PGF_00049854	87	SSU ribosomal protein S17p (S11e)
Bacillus T5_contig1	1386.2682	1386.2682.con.0001	fig|1386.2682.peg.1333	PATRIC.1386.2682.1386.2682.con.0001.CDS.1097546.1099303.fwd	PATRIC	CDS	1097546	1099303	1758	PLF_1386_00022026	PGF_00019956	585	Membrane protein FdrA
Bacillus T5_contig1	1386.2682	1386.2682.con.0001	fig|1386.2682.peg.1334	PATRIC.1386.2682.1386.2682.con.0001.CDS.1099303.1100568.fwd	PATRIC	CDS	1099303	1100568	1266	PLF_1386_00014794	PGF_00316993	421	Uncharacterized protein YlbE
Bacillus T5_contig1	1386.2682	1386.2682.con.0001	fig|1386.2682.peg.123	PATRIC.1386.2682.1386.2682.con.0001.CDS.109969.110337.fwd	PATRIC	CDS	109969	110337	369	PLF_1386_00000498	PGF_00016340	122	LSU ribosomal protein L14p (L23e)
Bacillus T5_contig1	1386.2682	1386.2682.con.0001	fig|1386.2682.peg.1335	PATRIC.1386.2682.1386.2682.con.0001.CDS.1100565.1101335.fwd	PATRIC	CDS	1100565	1101335	771	PLF_1386_00022109	PGF_00040392	256	Putative carboxylase
Bacillus T5_contig1	1386.2682	1386.2682.con.0001	fig|1386.2682.peg.1336	PATRIC.1386.2682.1386.2682.con.0001.CDS.1101341.1102273.fwd	PATRIC	CDS	1101341	1102273	933	PLF_1386_00018583	PGF_02806641	310	Carbamate kinase (EC 2.7.2.2)	GO:0008804|carbamate kinase activity
Bacillus T5_contig1	1386.2682	1386.2682.con.0001	fig|1386.2682.peg.1337	PATRIC.1386.2682.1386.2682.con.0001.CDS.1102489.1103742.fwd	PATRIC	CDS	1102489	1103742	1254	PLF_1386_00020773	PGF_09996723	417	Uncharacterized MFS-type transporter
Bacillus T5_contig1	1386.2682	1386.2682.con.0001	fig|1386.2682.peg.124	PATRIC.1386.2682.1386.2682.con.0001.CDS.110373.110684.fwd	PATRIC	CDS	110373	110684	312	PLF_1386_00000382	PGF_00016377	103	LSU ribosomal protein L24p (L26e)
Bacillus T5_contig1	1386.2682	1386.2682.con.0001	fig|1386.2682.peg.1338	PATRIC.1386.2682.1386.2682.con.0001.CDS.1103770.1104108.fwd	PATRIC	CDS	1103770	1104108	339	PLF_1386_00466678	PGF_02434108	112	Uncharacterized protein YjfA
Bacillus T5_contig1	1386.2682	1386.2682.con.0001	fig|1386.2682.peg.1339	PATRIC.1386.2682.1386.2682.con.0001.CDS.1104411.1105511.fwd	PATRIC	CDS	1104411	1105511	1101	PLF_1386_00186807	PGF_03147947	366	Response regulator aspartate phosphatase G
Bacillus T5_contig1	1386.2682	1386.2682.con.0001	fig|1386.2682.peg.1340	PATRIC.1386.2682.1386.2682.con.0001.CDS.1105511.1105627.fwd	PATRIC	CDS	1105511	1105627	117	PLF_1386_00023915	PGF_00798943	38	regulator of the activity of phosphatase RapG - PhrG
Bacillus T5_contig1	1386.2682	1386.2682.con.0001	fig|1386.2682.peg.1341	PATRIC.1386.2682.1386.2682.con.0001.CDS.1105941.1106060.rev	PATRIC	CDS	1105941	1106060	120	PLF_1386_00351669	PGF_00804623	39	hypothetical protein
Bacillus T5_contig1	1386.2682	1386.2682.con.0001	fig|1386.2682.peg.1342	PATRIC.1386.2682.1386.2682.con.0001.CDS.1106200.1106319.fwd	PATRIC	CDS	1106200	1106319	120	PLF_1386_00106041	PGF_07480823	39	hypothetical protein
Bacillus T5_contig1	1386.2682	1386.2682.con.0001	fig|1386.2682.peg.1343	PATRIC.1386.2682.1386.2682.con.0001.CDS.1106583.1107008.rev	PATRIC	CDS	1106583	1107008	426	PLF_1386_00048650	PGF_09434557	141	hypothetical protein
Bacillus T5_contig1	1386.2682	1386.2682.con.0001	fig|1386.2682.peg.125	PATRIC.1386.2682.1386.2682.con.0001.CDS.110710.111249.fwd	PATRIC	CDS	110710	111249	540	PLF_1386_00000364	PGF_00016443	179	LSU ribosomal protein L5p (L11e)
Bacillus T5_contig1	1386.2682	1386.2682.con.0001	fig|1386.2682.peg.1344	PATRIC.1386.2682.1386.2682.con.0001.CDS.1107114.1107416.fwd	PATRIC	CDS	1107114	1107416	303	PLF_1386_00247817	PGF_06255382	100	hypothetical protein
Bacillus T5_contig1	1386.2682	1386.2682.con.0001	fig|1386.2682.peg.1345	PATRIC.1386.2682.1386.2682.con.0001.CDS.1107865.1108752.fwd	PATRIC	CDS	1107865	1108752	888	PLF_1386_00023043	PGF_00018439	295	MSM (multiple sugar metabolism) operon regulatory protein
Bacillus T5_contig1	1386.2682	1386.2682.con.0001	fig|1386.2682.peg.1346	PATRIC.1386.2682.1386.2682.con.0001.CDS.1108779.1108901.fwd	PATRIC	CDS	1108779	1108901	123	PLF_1386_00023043	PGF_00018439	40	MSM (multiple sugar metabolism) operon regulatory protein
Bacillus T5_contig1	1386.2682	1386.2682.con.0001	fig|1386.2682.peg.1347	PATRIC.1386.2682.1386.2682.con.0001.CDS.1109015.1109716.fwd	PATRIC	CDS	1109015	1109716	702	PLF_1386_00022046	PGF_10343540	233	Multiple sugar ABC transporter, substrate-binding protein MsmE
Bacillus T5_contig1	1386.2682	1386.2682.con.0001	fig|1386.2682.peg.1348	PATRIC.1386.2682.1386.2682.con.0001.CDS.1109721.1110266.fwd	PATRIC	CDS	1109721	1110266	546	PLF_1386_00022046	PGF_10343540	181	Multiple sugar ABC transporter, substrate-binding protein MsmE
Bacillus T5_contig1	1386.2682	1386.2682.con.0001	fig|1386.2682.peg.1349	PATRIC.1386.2682.1386.2682.con.0001.CDS.1110359.1111165.fwd	PATRIC	CDS	1110359	1111165	807	PLF_1386_00465003	PGF_01074106	268	Multiple sugar ABC transporter, permease protein MsmF
Bacillus T5_contig1	1386.2682	1386.2682.con.0001	fig|1386.2682.peg.1350	PATRIC.1386.2682.1386.2682.con.0001.CDS.1111225.1112055.fwd	PATRIC	CDS	1111225	1112055	831	PLF_1386_00042753	PGF_06874321	276	Multiple sugar ABC transporter, permease protein MsmG
Bacillus T5_contig1	1386.2682	1386.2682.con.0001	fig|1386.2682.peg.1351	PATRIC.1386.2682.1386.2682.con.0001.CDS.1112086.1113327.fwd	PATRIC	CDS	1112086	1113327	1242	PLF_1386_00004876	PGF_00047490	413	alpha-galactosidase (EC 3.2.1.22)	GO:0004557|alpha-galactosidase activity;GO:0004557|raffinose alpha-galactosidase activity
Bacillus T5_contig1	1386.2682	1386.2682.con.0001	fig|1386.2682.peg.126	PATRIC.1386.2682.1386.2682.con.0001.CDS.111272.111457.fwd	PATRIC	CDS	111272	111457	186	PLF_1386_00000482	PGF_00049842	61	SSU ribosomal protein S14p (S29e) @ SSU ribosomal protein S14p (S29e), zinc-dependent
Bacillus T5_contig1	1386.2682	1386.2682.con.0001	fig|1386.2682.peg.1352	PATRIC.1386.2682.1386.2682.con.0001.CDS.1113408.1114562.rev	PATRIC	CDS	1113408	1114562	1155	PLF_1386_00131564	PGF_00040267	384	Uncharacterized protein YhjN
Bacillus T5_contig1	1386.2682	1386.2682.con.0001	fig|1386.2682.peg.1353	PATRIC.1386.2682.1386.2682.con.0001.CDS.1114773.1115006.fwd	PATRIC	CDS	1114773	1115006	234	PLF_1386_00018008	PGF_05144993	77	Protein CotJA
Bacillus T5_contig1	1386.2682	1386.2682.con.0001	fig|1386.2682.peg.127	PATRIC.1386.2682.1386.2682.con.0001.CDS.111489.111887.fwd	PATRIC	CDS	111489	111887	399	PLF_1386_00000373	PGF_00049906	132	SSU ribosomal protein S8p (S15Ae)
Bacillus T5_contig1	1386.2682	1386.2682.con.0001	fig|1386.2682.peg.1354	PATRIC.1386.2682.1386.2682.con.0001.CDS.1115012.1115275.fwd	PATRIC	CDS	1115012	1115275	264	PLF_1386_00018728	PGF_00940841	87	Polypeptide composition of the spore coat protein CotJB
Bacillus T5_contig1	1386.2682	1386.2682.con.0001	fig|1386.2682.peg.1355	PATRIC.1386.2682.1386.2682.con.0001.CDS.1115297.1115866.fwd	PATRIC	CDS	1115297	1115866	570	PLF_1386_00000469	PGF_03254598	189	Manganese catalase (EC 1.11.1.6) => Spore coat protein CotJC	GO:0004096|catalase activity
Bacillus T5_contig1	1386.2682	1386.2682.con.0001	fig|1386.2682.peg.1356	PATRIC.1386.2682.1386.2682.con.0001.CDS.1115910.1117529.rev	PATRIC	CDS	1115910	1117529	1620	PLF_1386_00017956	PGF_00734739	539	Long-chain-fatty-acid--CoA ligase (EC 6.2.1.3)	GO:0004467|long-chain fatty acid-CoA ligase activity
Bacillus T5_contig1	1386.2682	1386.2682.con.0001	fig|1386.2682.peg.1357	PATRIC.1386.2682.1386.2682.con.0001.CDS.1117613.1118134.rev	PATRIC	CDS	1117613	1118134	522	PLF_1386_00020645	PGF_09996723	173	Uncharacterized MFS-type transporter
Bacillus T5_contig1	1386.2682	1386.2682.con.0001	fig|1386.2682.peg.1358	PATRIC.1386.2682.1386.2682.con.0001.CDS.1118370.1119611.rev	PATRIC	CDS	1118370	1119611	1242	PLF_1386_00016473	PGF_08225224	413	hypothetical protein
Bacillus T5_contig1	1386.2682	1386.2682.con.0001	fig|1386.2682.peg.128	PATRIC.1386.2682.1386.2682.con.0001.CDS.111917.112453.fwd	PATRIC	CDS	111917	112453	537	PLF_1386_00004061	PGF_00016444	178	LSU ribosomal protein L6p (L9e)
Bacillus T5_contig1	1386.2682	1386.2682.con.0001	fig|1386.2682.peg.1359	PATRIC.1386.2682.1386.2682.con.0001.CDS.1119693.1121060.rev	PATRIC	CDS	1119693	1121060	1368	PLF_1386_00018770	PGF_02620852	455	Two-component system sensor histidine kinase
Bacillus T5_contig1	1386.2682	1386.2682.con.0001	fig|1386.2682.peg.1360	PATRIC.1386.2682.1386.2682.con.0001.CDS.1121057.1121731.rev	PATRIC	CDS	1121057	1121731	675	PLF_1386_00050314	PGF_09666309	224	Two-component transcriptional response regulator, LuxR family
Bacillus T5_contig1	1386.2682	1386.2682.con.0001	fig|1386.2682.peg.1361	PATRIC.1386.2682.1386.2682.con.0001.CDS.1121820.1122260.rev	PATRIC	CDS	1121820	1122260	441	PLF_1386_00023438	PGF_08225224	146	hypothetical protein
Bacillus T5_contig1	1386.2682	1386.2682.con.0001	fig|1386.2682.peg.1362	PATRIC.1386.2682.1386.2682.con.0001.CDS.1122464.1123258.fwd	PATRIC	CDS	1122464	1123258	795	PLF_1386_00022038	PGF_05572422	264	Molybdenum ABC transporter, substrate-binding protein ModA
Bacillus T5_contig1	1386.2682	1386.2682.con.0001	fig|1386.2682.peg.1363	PATRIC.1386.2682.1386.2682.con.0001.CDS.1123267.1123458.fwd	PATRIC	CDS	1123267	1123458	192		PGF_09402727	63	Molybdenum ABC transporter permease protein ModB
Bacillus T5_contig1	1386.2682	1386.2682.con.0001	fig|1386.2682.peg.1364	PATRIC.1386.2682.1386.2682.con.0001.CDS.1123482.1123790.fwd	PATRIC	CDS	1123482	1123790	309	PLF_1386_00000850	PGF_09402727	102	Molybdenum ABC transporter permease protein ModB
Bacillus T5_contig1	1386.2682	1386.2682.con.0001	fig|1386.2682.peg.1365	PATRIC.1386.2682.1386.2682.con.0001.CDS.1123787.1123921.fwd	PATRIC	CDS	1123787	1123921	135	PLF_1386_00000850	PGF_09402727	44	Molybdenum ABC transporter permease protein ModB
Bacillus T5_contig1	1386.2682	1386.2682.con.0001	fig|1386.2682.peg.1366	PATRIC.1386.2682.1386.2682.con.0001.CDS.1124031.1126823.fwd	PATRIC	CDS	1124031	1126823	2793	PLF_1386_00004768	PGF_06122323	930	ATP-dependent helicase/nuclease AddAB, subunit B
Bacillus T5_contig1	1386.2682	1386.2682.con.0001	fig|1386.2682.peg.129	PATRIC.1386.2682.1386.2682.con.0001.CDS.112485.112847.fwd	PATRIC	CDS	112485	112847	363	PLF_1386_00000358	PGF_00016353	120	LSU ribosomal protein L18p (L5e)
Bacillus T5_contig1	1386.2682	1386.2682.con.0001	fig|1386.2682.peg.1367	PATRIC.1386.2682.1386.2682.con.0001.CDS.1126820.1127530.fwd	PATRIC	CDS	1126820	1127530	711	PLF_1386_00004768	PGF_06122323	236	ATP-dependent helicase/nuclease AddAB, subunit B
Bacillus T5_contig1	1386.2682	1386.2682.con.0001	fig|1386.2682.peg.1368	PATRIC.1386.2682.1386.2682.con.0001.CDS.1127517.1128299.fwd	PATRIC	CDS	1127517	1128299	783	PLF_1386_00004354	PGF_00019221	260	ATP-dependent helicase/nuclease AddAB, subunit A
Bacillus T5_contig1	1386.2682	1386.2682.con.0001	fig|1386.2682.peg.1369	PATRIC.1386.2682.1386.2682.con.0001.CDS.1128416.1131208.fwd	PATRIC	CDS	1128416	1131208	2793	PLF_1386_00004354	PGF_00019221	930	ATP-dependent helicase/nuclease AddAB, subunit A
Bacillus T5_contig1	1386.2682	1386.2682.con.0001	fig|1386.2682.peg.130	PATRIC.1386.2682.1386.2682.con.0001.CDS.112866.113372.fwd	PATRIC	CDS	112866	113372	507	PLF_1386_00000365	PGF_00049896	168	SSU ribosomal protein S5p (S2e)
Bacillus T5_contig1	1386.2682	1386.2682.con.0001	fig|1386.2682.peg.1370	PATRIC.1386.2682.1386.2682.con.0001.CDS.1131272.1132453.fwd	PATRIC	CDS	1131272	1132453	1182	PLF_1386_00005127	PGF_09155108	393	Exonuclease SbcD
Bacillus T5_contig1	1386.2682	1386.2682.con.0001	fig|1386.2682.peg.1371	PATRIC.1386.2682.1386.2682.con.0001.CDS.1132450.1133862.fwd	PATRIC	CDS	1132450	1133862	1413	PLF_1386_00005033	PGF_08690689	470	Exonuclease SbcC
Bacillus T5_contig1	1386.2682	1386.2682.con.0001	fig|1386.2682.peg.1372	PATRIC.1386.2682.1386.2682.con.0001.CDS.1133852.1135840.fwd	PATRIC	CDS	1133852	1135840	1989	PLF_1386_00005033	PGF_08690689	662	Exonuclease SbcC
Bacillus T5_contig1	1386.2682	1386.2682.con.0001	fig|1386.2682.peg.131	PATRIC.1386.2682.1386.2682.con.0001.CDS.113386.113565.fwd	PATRIC	CDS	113386	113565	180	PLF_1386_00005080	PGF_00016395	59	LSU ribosomal protein L30p (L7e)
Bacillus T5_contig1	1386.2682	1386.2682.con.0001	fig|1386.2682.peg.1373	PATRIC.1386.2682.1386.2682.con.0001.CDS.1135884.1136102.rev	PATRIC	CDS	1135884	1136102	219	PLF_1386_00005768	PGF_00007516	72	GerPF/GerPA protein family, required for proper assembly of spore coat, mutations lead to super-dormant spore
Bacillus T5_contig1	1386.2682	1386.2682.con.0001	fig|1386.2682.peg.132	PATRIC.1386.2682.1386.2682.con.0001.CDS.113596.114036.fwd	PATRIC	CDS	113596	114036	441	PLF_1386_00000357	PGF_00016342	146	LSU ribosomal protein L15p (L27Ae)
Bacillus T5_contig1	1386.2682	1386.2682.con.0001	fig|1386.2682.peg.1374	PATRIC.1386.2682.1386.2682.con.0001.CDS.1136158.1136544.rev	PATRIC	CDS	1136158	1136544	387	PLF_1386_00022101	PGF_00037907	128	Protein GerPE, required for proper assembly of spore coat, mutations lead to super-dormant spore
Bacillus T5_contig1	1386.2682	1386.2682.con.0001	fig|1386.2682.peg.1375	PATRIC.1386.2682.1386.2682.con.0001.CDS.1136541.1136720.rev	PATRIC	CDS	1136541	1136720	180	PLF_1386_00005385	PGF_00037905	59	Protein GerPD, required for proper assembly of spore coat, mutations lead to super-dormant spore
Bacillus T5_contig1	1386.2682	1386.2682.con.0001	fig|1386.2682.peg.1376	PATRIC.1386.2682.1386.2682.con.0001.CDS.1136851.1137321.rev	PATRIC	CDS	1136851	1137321	471	PLF_1386_00540857	PGF_00037904	156	Protein GerPC, required for proper assembly of spore coat, mutations lead to super-dormant spore
Bacillus T5_contig1	1386.2682	1386.2682.con.0001	fig|1386.2682.peg.1377	PATRIC.1386.2682.1386.2682.con.0001.CDS.1137342.1137584.rev	PATRIC	CDS	1137342	1137584	243	PLF_1386_00004545	PGF_00037902	80	Protein GerPB, required for proper assembly of spore coat, mutations lead to super-dormant spore
Bacillus T5_contig1	1386.2682	1386.2682.con.0001	fig|1386.2682.peg.1378	PATRIC.1386.2682.1386.2682.con.0001.CDS.1137596.1137817.rev	PATRIC	CDS	1137596	1137817	222	PLF_1386_00011140	PGF_00007516	73	GerPF/GerPA protein family, required for proper assembly of spore coat, mutations lead to super-dormant spore
Bacillus T5_contig1	1386.2682	1386.2682.con.0001	fig|1386.2682.peg.1379	PATRIC.1386.2682.1386.2682.con.0001.CDS.1137999.1138292.fwd	PATRIC	CDS	1137999	1138292	294	PLF_1386_00123008	PGF_00249017	97	Uncharacterized protein YitR
Bacillus T5_contig1	1386.2682	1386.2682.con.0001	fig|1386.2682.peg.1380	PATRIC.1386.2682.1386.2682.con.0001.CDS.1138374.1138556.rev	PATRIC	CDS	1138374	1138556	183	PLF_1386_00114333	PGF_00354124	60	Aspartyl-phosphate phosphatase YisI
Bacillus T5_contig1	1386.2682	1386.2682.con.0001	fig|1386.2682.peg.1381	PATRIC.1386.2682.1386.2682.con.0001.CDS.1138720.1139793.rev	PATRIC	CDS	1138720	1139793	1074	PLF_1386_00012367	PGF_00014295	357	Inner spore coat protein CotH
Bacillus T5_contig1	1386.2682	1386.2682.con.0001	fig|1386.2682.peg.1382	PATRIC.1386.2682.1386.2682.con.0001.CDS.1139959.1140429.fwd	PATRIC	CDS	1139959	1140429	471	PLF_1386_00022636	PGF_04302955	156	Sperm-specific protein Don juan
Bacillus T5_contig1	1386.2682	1386.2682.con.0001	fig|1386.2682.peg.133	PATRIC.1386.2682.1386.2682.con.0001.CDS.114038.115333.fwd	PATRIC	CDS	114038	115333	1296	PLF_1386_00003826	PGF_05581732	431	Protein translocase subunit SecY
Bacillus T5_contig1	1386.2682	1386.2682.con.0001	fig|1386.2682.peg.1383	PATRIC.1386.2682.1386.2682.con.0001.CDS.1140582.1141487.fwd	PATRIC	CDS	1140582	1141487	906	PLF_1386_00004947	PGF_04882920	301	Fumarylacetoacetate hydrolase family protein
Bacillus T5_contig1	1386.2682	1386.2682.con.0001	fig|1386.2682.peg.1384	PATRIC.1386.2682.1386.2682.con.0001.CDS.1141503.1141613.fwd	PATRIC	CDS	1141503	1141613	111			36	hypothetical protein
Bacillus T5_contig1	1386.2682	1386.2682.con.0001	fig|1386.2682.peg.1385	PATRIC.1386.2682.1386.2682.con.0001.CDS.1141757.1142776.fwd	PATRIC	CDS	1141757	1142776	1020	PLF_1386_00061669	PGF_00036800	339	Probable GTPase related to EngC
Bacillus T5_contig1	1386.2682	1386.2682.con.0001	fig|1386.2682.peg.1386	PATRIC.1386.2682.1386.2682.con.0001.CDS.1142763.1142906.fwd	PATRIC	CDS	1142763	1142906	144	PLF_1386_00043643	PGF_08125708	47	hypothetical protein
Bacillus T5_contig1	1386.2682	1386.2682.con.0001	fig|1386.2682.peg.1387	PATRIC.1386.2682.1386.2682.con.0001.CDS.1142936.1143298.fwd	PATRIC	CDS	1142936	1143298	363	PLF_1386_00023277	PGF_00065372	120	Uncharacterized protein UPF0344
Bacillus T5_contig1	1386.2682	1386.2682.con.0001	fig|1386.2682.peg.1388	PATRIC.1386.2682.1386.2682.con.0001.CDS.1143338.1143904.rev	PATRIC	CDS	1143338	1143904	567	PLF_1386_00020947	PGF_00065773	188	Uncharacterized protein YisN
Bacillus T5_contig1	1386.2682	1386.2682.con.0001	fig|1386.2682.peg.1389	PATRIC.1386.2682.1386.2682.con.0001.CDS.1144069.1145781.fwd	PATRIC	CDS	1144069	1145781	1713	PLF_1386_00006537	PGF_00066435	570	Asparagine synthetase [glutamine-hydrolyzing] (EC 6.3.5.4) YisO	GO:0004066|asparagine synthase (glutamine-hydrolyzing) activity
Bacillus T5_contig1	1386.2682	1386.2682.con.0001	fig|1386.2682.peg.1390	PATRIC.1386.2682.1386.2682.con.0001.CDS.1146041.1146871.rev	PATRIC	CDS	1146041	1146871	831	PLF_1386_00013180	PGF_06614457	276	Ammonium transporter
Bacillus T5_contig1	1386.2682	1386.2682.con.0001	fig|1386.2682.peg.1391	PATRIC.1386.2682.1386.2682.con.0001.CDS.1146868.1147419.rev	PATRIC	CDS	1146868	1147419	552	PLF_1386_00013180	PGF_06614457	183	Ammonium transporter
Bacillus T5_contig1	1386.2682	1386.2682.con.0001	fig|1386.2682.peg.1392	PATRIC.1386.2682.1386.2682.con.0001.CDS.1147477.1147644.rev	PATRIC	CDS	1147477	1147644	168	PLF_1386_00533149	PGF_02518459	55	Nitrogen regulatory protein P-II
Bacillus T5_contig1	1386.2682	1386.2682.con.0001	fig|1386.2682.peg.1393	PATRIC.1386.2682.1386.2682.con.0001.CDS.1147641.1147817.rev	PATRIC	CDS	1147641	1147817	177	PLF_1386_00533149	PGF_02518459	58	Nitrogen regulatory protein P-II
Bacillus T5_contig1	1386.2682	1386.2682.con.0001	fig|1386.2682.peg.1394	PATRIC.1386.2682.1386.2682.con.0001.CDS.1148020.1149360.rev	PATRIC	CDS	1148020	1149360	1341	PLF_1386_00077066	PGF_00653334	446	Uncharacterized transporter YisQ
Bacillus T5_contig1	1386.2682	1386.2682.con.0001	fig|1386.2682.peg.1395	PATRIC.1386.2682.1386.2682.con.0001.CDS.1149482.1149805.fwd	PATRIC	CDS	1149482	1149805	324	PLF_1386_00122353	PGF_02904727	107	Transcriptional regulator, AraC family
Bacillus T5_contig1	1386.2682	1386.2682.con.0001	fig|1386.2682.peg.1396	PATRIC.1386.2682.1386.2682.con.0001.CDS.1149832.1150344.fwd	PATRIC	CDS	1149832	1150344	513	PLF_1386_00122353	PGF_02904727	170	Transcriptional regulator, AraC family
Bacillus T5_contig1	1386.2682	1386.2682.con.0001	fig|1386.2682.peg.1397	PATRIC.1386.2682.1386.2682.con.0001.CDS.1150373.1150930.fwd	PATRIC	CDS	1150373	1150930	558	PLF_1386_00019507	PGF_10519603	185	Acetyltransferase, GNAT family
Bacillus T5_contig1	1386.2682	1386.2682.con.0001	fig|1386.2682.peg.1398	PATRIC.1386.2682.1386.2682.con.0001.CDS.1150987.1152030.fwd	PATRIC	CDS	1150987	1152030	1044	PLF_1386_00022096	PGF_05497680	347	Predicted transcriptional regulator of the myo-inositol catabolic operon
Bacillus T5_contig1	1386.2682	1386.2682.con.0001	fig|1386.2682.peg.1399	PATRIC.1386.2682.1386.2682.con.0001.CDS.1152198.1153226.fwd	PATRIC	CDS	1152198	1153226	1029	PLF_1386_00024336	PGF_04012166	342	Myo-inositol 2-dehydrogenase like (EC 1.1.1.18)	GO:0050112|inositol 2-dehydrogenase activity
Bacillus T5_contig1	1386.2682	1386.2682.con.0001	fig|1386.2682.peg.1400	PATRIC.1386.2682.1386.2682.con.0001.CDS.1153357.1153941.rev	PATRIC	CDS	1153357	1153941	585	PLF_1386_00374033	PGF_00202908	194	Spore germination protein IC
Bacillus T5_contig1	1386.2682	1386.2682.con.0001	fig|1386.2682.peg.134	PATRIC.1386.2682.1386.2682.con.0001.CDS.115387.116040.fwd	PATRIC	CDS	115387	116040	654	PLF_1386_00000338	PGF_04244475	217	Adenylate kinase (EC 2.7.4.3)	GO:0004017|adenylate kinase activity
Bacillus T5_contig1	1386.2682	1386.2682.con.0001	fig|1386.2682.peg.1401	PATRIC.1386.2682.1386.2682.con.0001.CDS.1153938.1154444.rev	PATRIC	CDS	1153938	1154444	507	PLF_1386_00374033	PGF_00202908	168	hypothetical protein
Bacillus T5_contig1	1386.2682	1386.2682.con.0001	fig|1386.2682.peg.1402	PATRIC.1386.2682.1386.2682.con.0001.CDS.1154441.1155559.rev	PATRIC	CDS	1154441	1155559	1119	PLF_1386_00027783	PGF_01004535	372	spore germination protein, GerB family protein
Bacillus T5_contig1	1386.2682	1386.2682.con.0001	fig|1386.2682.peg.1403	PATRIC.1386.2682.1386.2682.con.0001.CDS.1155566.1156102.rev	PATRIC	CDS	1155566	1156102	537	PLF_1386_00030012	PGF_07310093	178	Nutrient germinant receptor inner membrane subunit A (GerKA/GerAA/GerBA)
Bacillus T5_contig1	1386.2682	1386.2682.con.0001	fig|1386.2682.peg.1404	PATRIC.1386.2682.1386.2682.con.0001.CDS.1156141.1156416.rev	PATRIC	CDS	1156141	1156416	276	PLF_1386_00030012	PGF_07310093	91	Nutrient germinant receptor inner membrane subunit A (GerKA/GerAA/GerBA)
Bacillus T5_contig1	1386.2682	1386.2682.con.0001	fig|1386.2682.peg.1405	PATRIC.1386.2682.1386.2682.con.0001.CDS.1156413.1157000.rev	PATRIC	CDS	1156413	1157000	588	PLF_1386_00328920	PGF_04593936	195	Spore germination protein GerKA
Bacillus T5_contig1	1386.2682	1386.2682.con.0001	fig|1386.2682.peg.1406	PATRIC.1386.2682.1386.2682.con.0001.CDS.1157147.1157638.rev	PATRIC	CDS	1157147	1157638	492	PLF_1386_00120239	PGF_08225224	163	Transporter, LysE family
Bacillus T5_contig1	1386.2682	1386.2682.con.0001	fig|1386.2682.peg.1407	PATRIC.1386.2682.1386.2682.con.0001.CDS.1157883.1159322.fwd	PATRIC	CDS	1157883	1159322	1440	PLF_1386_00047946	PGF_00789456	479	Transcriptional regulator, GntR family domain
Bacillus T5_contig1	1386.2682	1386.2682.con.0001	fig|1386.2682.peg.1408	PATRIC.1386.2682.1386.2682.con.0001.CDS.1159609.1160955.fwd	PATRIC	CDS	1159609	1160955	1347	PLF_1386_00051766	PGF_00051947	448	Siderophore biosynthesis diaminobutyrate--2-oxoglutarate aminotransferase (EC 2.6.1.76)	GO:0045303|diaminobutyrate-2-oxoglutarate transaminase activity
Bacillus T5_contig1	1386.2682	1386.2682.con.0001	fig|1386.2682.peg.135	PATRIC.1386.2682.1386.2682.con.0001.CDS.116037.116783.fwd	PATRIC	CDS	116037	116783	747	PLF_1386_00000438	PGF_06629251	248	Methionine aminopeptidase (EC 3.4.11.18)
Bacillus T5_contig1	1386.2682	1386.2682.con.0001	fig|1386.2682.peg.1409	PATRIC.1386.2682.1386.2682.con.0001.CDS.1160939.1162450.fwd	PATRIC	CDS	1160939	1162450	1512	PLF_1386_00011066	PGF_00051946	503	Siderophore biosynthesis L-2,4-diaminobutyrate decarboxylase
Bacillus T5_contig1	1386.2682	1386.2682.con.0001	fig|1386.2682.peg.1410	PATRIC.1386.2682.1386.2682.con.0001.CDS.1162447.1164213.fwd	PATRIC	CDS	1162447	1164213	1767	PLF_1386_00010994	PGF_00052025	588	Siderophore synthetase superfamily, group A @ Siderophore synthetase large component, acetyltransferase
Bacillus T5_contig1	1386.2682	1386.2682.con.0001	fig|1386.2682.peg.1411	PATRIC.1386.2682.1386.2682.con.0001.CDS.1164210.1164764.fwd	PATRIC	CDS	1164210	1164764	555	PLF_1386_00010847	PGF_01849162	184	Siderophore synthetase small component, acetyltransferase
Bacillus T5_contig1	1386.2682	1386.2682.con.0001	fig|1386.2682.peg.1412	PATRIC.1386.2682.1386.2682.con.0001.CDS.1164739.1166082.fwd	PATRIC	CDS	1164739	1166082	1344	PLF_1386_00009747	PGF_00501272	447	Siderophore biosynthesis protein, monooxygenase
Bacillus T5_contig1	1386.2682	1386.2682.con.0001	fig|1386.2682.peg.1413	PATRIC.1386.2682.1386.2682.con.0001.CDS.1166099.1167913.fwd	PATRIC	CDS	1166099	1167913	1815	PLF_1386_00011632	PGF_00052030	604	Siderophore synthetase superfamily, group C @ Siderophore synthetase component, ligase
Bacillus T5_contig1	1386.2682	1386.2682.con.0001	fig|1386.2682.peg.10	PATRIC.1386.2682.1386.2682.con.0001.CDS.11664.12491.fwd	PATRIC	CDS	11664	12491	828	PLF_1386_00000229	PGF_00053991	275	Stage 0 sporulation protein YaaT
Bacillus T5_contig1	1386.2682	1386.2682.con.0001	fig|1386.2682.peg.1414	PATRIC.1386.2682.1386.2682.con.0001.CDS.1167956.1168057.rev	PATRIC	CDS	1167956	1168057	102	PLF_1386_00020415	PGF_00845058	33	Uncharacterized N-acetyltransferase YitI, GNAT family
Bacillus T5_contig1	1386.2682	1386.2682.con.0001	fig|1386.2682.peg.1415	PATRIC.1386.2682.1386.2682.con.0001.CDS.1168054.1168395.rev	PATRIC	CDS	1168054	1168395	342	PLF_1386_00020415	PGF_00845058	113	Uncharacterized N-acetyltransferase YitI, GNAT family
Bacillus T5_contig1	1386.2682	1386.2682.con.0001	fig|1386.2682.peg.136	PATRIC.1386.2682.1386.2682.con.0001.CDS.116851.117123.fwd	PATRIC	CDS	116851	117123	273	PLF_1386_00007429	PGF_01030652	90	L14e-like protein
Bacillus T5_contig1	1386.2682	1386.2682.con.0001	fig|1386.2682.peg.1416	PATRIC.1386.2682.1386.2682.con.0001.CDS.1168559.1169047.rev	PATRIC	CDS	1168559	1169047	489	PLF_1386_00018712	PGF_10532194	162	Oxidoreductase, short-chain dehydrogenase/reductase family
Bacillus T5_contig1	1386.2682	1386.2682.con.0001	fig|1386.2682.peg.1417	PATRIC.1386.2682.1386.2682.con.0001.CDS.1169038.1169391.rev	PATRIC	CDS	1169038	1169391	354	PLF_1386_00018712	PGF_10532194	117	Oxidoreductase, short-chain dehydrogenase/reductase family
Bacillus T5_contig1	1386.2682	1386.2682.con.0001	fig|1386.2682.peg.1418	PATRIC.1386.2682.1386.2682.con.0001.CDS.1169503.1170465.fwd	PATRIC	CDS	1169503	1170465	963	PLF_1386_00059696	PGF_08548202	320	Transcriptional regulator, YafY family
Bacillus T5_contig1	1386.2682	1386.2682.con.0001	fig|1386.2682.peg.1419	PATRIC.1386.2682.1386.2682.con.0001.CDS.1170540.1172963.rev	PATRIC	CDS	1170540	1172963	2424	PLF_1386_00000521	PGF_00426722	807	5-methyltetrahydrofolate--homocysteine methyltransferase (EC 2.1.1.13)	GO:0008705|methionine synthase activity
Bacillus T5_contig1	1386.2682	1386.2682.con.0001	fig|1386.2682.peg.137	PATRIC.1386.2682.1386.2682.con.0001.CDS.117101.117319.fwd	PATRIC	CDS	117101	117319	219	PLF_1386_00000518	PGF_00060431	72	Translation initiation factor 1
Bacillus T5_contig1	1386.2682	1386.2682.con.0001	fig|1386.2682.peg.1420	PATRIC.1386.2682.1386.2682.con.0001.CDS.1173110.1173487.rev	PATRIC	CDS	1173110	1173487	378	PLF_1386_00000521	PGF_00426722	125	5-methyltetrahydrofolate--homocysteine methyltransferase (EC 2.1.1.13)	GO:0008705|methionine synthase activity
Bacillus T5_contig1	1386.2682	1386.2682.con.0001	fig|1386.2682.peg.1421	PATRIC.1386.2682.1386.2682.con.0001.CDS.1173457.1173954.rev	PATRIC	CDS	1173457	1173954	498	PLF_1386_00000521	PGF_00426722	165	5-methyltetrahydrofolate--homocysteine methyltransferase (EC 2.1.1.13)	GO:0008705|methionine synthase activity
Bacillus T5_contig1	1386.2682	1386.2682.con.0001	fig|1386.2682.peg.138	PATRIC.1386.2682.1386.2682.con.0001.CDS.117353.117466.fwd	PATRIC	CDS	117353	117466	114	PLF_1386_00000524	PGF_00016424	37	LSU ribosomal protein L36p @ LSU ribosomal protein L36p, zinc-dependent
Bacillus T5_contig1	1386.2682	1386.2682.con.0001	fig|1386.2682.peg.1422	PATRIC.1386.2682.1386.2682.con.0001.CDS.1173947.1174219.rev	PATRIC	CDS	1173947	1174219	273	PLF_1386_00003855	PGF_00426057	90	5,10-methylenetetrahydrofolate reductase (EC 1.5.1.20) / Homolog of homocysteine-binding domain	GO:0004489|methylenetetrahydrofolate reductase (NAD(P)H) activity
Bacillus T5_contig1	1386.2682	1386.2682.con.0001	fig|1386.2682.peg.1423	PATRIC.1386.2682.1386.2682.con.0001.CDS.1174269.1175774.rev	PATRIC	CDS	1174269	1175774	1506	PLF_1386_00003855	PGF_00426057	501	5,10-methylenetetrahydrofolate reductase (EC 1.5.1.20) / Homolog of homocysteine-binding domain	GO:0004489|methylenetetrahydrofolate reductase (NAD(P)H) activity
Bacillus T5_contig1	1386.2682	1386.2682.con.0001	fig|1386.2682.peg.139	PATRIC.1386.2682.1386.2682.con.0001.CDS.117489.117854.fwd	PATRIC	CDS	117489	117854	366	PLF_1386_00000423	PGF_00049840	121	SSU ribosomal protein S13p (S18e)
Bacillus T5_contig1	1386.2682	1386.2682.con.0001	fig|1386.2682.peg.1424	PATRIC.1386.2682.1386.2682.con.0001.CDS.1176044.1176535.rev	PATRIC	CDS	1176044	1176535	492	PLF_1386_00112916	PGF_03647550	163	UPF0234 protein Yitk
Bacillus T5_contig1	1386.2682	1386.2682.con.0001	fig|1386.2682.peg.1425	PATRIC.1386.2682.1386.2682.con.0001.CDS.1176699.1177547.fwd	PATRIC	CDS	1176699	1177547	849	PLF_1386_00127337	PGF_02026136	282	Uncharacterized S1 RNA binding domain protein YitL
Bacillus T5_contig1	1386.2682	1386.2682.con.0001	fig|1386.2682.peg.1426	PATRIC.1386.2682.1386.2682.con.0001.CDS.1177586.1177708.rev	PATRIC	CDS	1177586	1177708	123	PLF_1386_00010369	PGF_10302824	40	FIG01227883: hypothetical protein
Bacillus T5_contig1	1386.2682	1386.2682.con.0001	fig|1386.2682.peg.1427	PATRIC.1386.2682.1386.2682.con.0001.CDS.1177862.1178068.fwd	PATRIC	CDS	1177862	1178068	207	PLF_1386_00024763	PGF_07490749	68	hypothetical protein
Bacillus T5_contig1	1386.2682	1386.2682.con.0001	fig|1386.2682.peg.1428	PATRIC.1386.2682.1386.2682.con.0001.CDS.1178109.1178969.rev	PATRIC	CDS	1178109	1178969	861	PLF_1386_00004672	PGF_00845945	286	DegV family protein
Bacillus T5_contig1	1386.2682	1386.2682.con.0001	fig|1386.2682.peg.140	PATRIC.1386.2682.1386.2682.con.0001.CDS.117875.118270.fwd	PATRIC	CDS	117875	118270	396	PLF_1386_00000470	PGF_00049837	131	SSU ribosomal protein S11p (S14e)
Bacillus T5_contig1	1386.2682	1386.2682.con.0001	fig|1386.2682.peg.1429	PATRIC.1386.2682.1386.2682.con.0001.CDS.1179133.1179975.fwd	PATRIC	CDS	1179133	1179975	843	PLF_1386_00016340	PGF_00067363	280	UPF0750 membrane protein YitT
Bacillus T5_contig1	1386.2682	1386.2682.con.0001	fig|1386.2682.peg.1430	PATRIC.1386.2682.1386.2682.con.0001.CDS.1179991.1180443.fwd	PATRIC	CDS	1179991	1180443	453		PGF_12902805	150	hypothetical protein
Bacillus T5_contig1	1386.2682	1386.2682.con.0001	fig|1386.2682.peg.1431	PATRIC.1386.2682.1386.2682.con.0001.CDS.1180543.1181523.rev	PATRIC	CDS	1180543	1181523	981	PLF_1386_00000467	PGF_00006931	326	GMP reductase (EC 1.7.1.7)	GO:0003920|GMP reductase activity
Bacillus T5_contig1	1386.2682	1386.2682.con.0001	fig|1386.2682.peg.1432	PATRIC.1386.2682.1386.2682.con.0001.CDS.1181571.1181708.fwd	PATRIC	CDS	1181571	1181708	138			45	hypothetical protein
Bacillus T5_contig1	1386.2682	1386.2682.con.0001	fig|1386.2682.peg.1433	PATRIC.1386.2682.1386.2682.con.0001.CDS.1181703.1181891.rev	PATRIC	CDS	1181703	1181891	189		PGF_10539288	62	hypothetical protein
Bacillus T5_contig1	1386.2682	1386.2682.con.0001	fig|1386.2682.peg.1434	PATRIC.1386.2682.1386.2682.con.0001.CDS.1181892.1182032.rev	PATRIC	CDS	1181892	1182032	141	PLF_1386_00006361	PGF_07467475	46	hypothetical protein
Bacillus T5_contig1	1386.2682	1386.2682.con.0001	fig|1386.2682.peg.1435	PATRIC.1386.2682.1386.2682.con.0001.CDS.1182130.1182942.rev	PATRIC	CDS	1182130	1182942	813	PLF_1386_00113559	PGF_01675591	270	Putative phosphatase YitU
Bacillus T5_contig1	1386.2682	1386.2682.con.0001	fig|1386.2682.peg.1436	PATRIC.1386.2682.1386.2682.con.0001.CDS.1183028.1183831.fwd	PATRIC	CDS	1183028	1183831	804	PLF_1386_00014777	PGF_00067378	267	Putative esterase YitV
Bacillus T5_contig1	1386.2682	1386.2682.con.0001	fig|1386.2682.peg.1437	PATRIC.1386.2682.1386.2682.con.0001.CDS.1183894.1184202.fwd	PATRIC	CDS	1183894	1184202	309	PLF_1386_00004834	PGF_06661068	102	PaaD-like protein (DUF59) involved in Fe-S cluster assembly
Bacillus T5_contig1	1386.2682	1386.2682.con.0001	fig|1386.2682.peg.1438	PATRIC.1386.2682.1386.2682.con.0001.CDS.1184413.1185843.fwd	PATRIC	CDS	1184413	1185843	1431	PLF_1386_00051336	PGF_01000105	476	Mobile element protein
Bacillus T5_contig1	1386.2682	1386.2682.con.0001	fig|1386.2682.peg.141	PATRIC.1386.2682.1386.2682.con.0001.CDS.118445.119197.fwd	PATRIC	CDS	118445	119197	753	PLF_1386_00000350	PGF_00422271	250	DNA-directed RNA polymerase alpha subunit (EC 2.7.7.6)	GO:0003899|DNA-directed RNA polymerase activity
Bacillus T5_contig1	1386.2682	1386.2682.con.0001	fig|1386.2682.peg.1439	PATRIC.1386.2682.1386.2682.con.0001.CDS.1186091.1187128.fwd	PATRIC	CDS	1186091	1187128	1038	PLF_1386_00004438	PGF_07889681	345	N-acetyl-gamma-glutamyl-phosphate reductase (EC 1.2.1.38)	GO:0003942|N-acetyl-gamma-glutamyl-phosphate reductase activity
Bacillus T5_contig1	1386.2682	1386.2682.con.0001	fig|1386.2682.peg.1440	PATRIC.1386.2682.1386.2682.con.0001.CDS.1187148.1188368.fwd	PATRIC	CDS	1187148	1188368	1221	PLF_1386_00004263	PGF_00008075	406	Glutamate N-acetyltransferase (EC 2.3.1.35) @ N-acetylglutamate synthase (EC 2.3.1.1)	GO:0004358|glutamate N-acetyltransferase activity;GO:0004042|acetyl-CoA:L-glutamate N-acetyltransferase activity
Bacillus T5_contig1	1386.2682	1386.2682.con.0001	fig|1386.2682.peg.1441	PATRIC.1386.2682.1386.2682.con.0001.CDS.1188383.1188760.fwd	PATRIC	CDS	1188383	1188760	378	PLF_1386_00075702	PGF_00026615	125	N-acetylglutamate kinase (EC 2.7.2.8)	GO:0003991|acetylglutamate kinase activity
Bacillus T5_contig1	1386.2682	1386.2682.con.0001	fig|1386.2682.peg.1442	PATRIC.1386.2682.1386.2682.con.0001.CDS.1188769.1189158.fwd	PATRIC	CDS	1188769	1189158	390	PLF_1386_00075702	PGF_00026615	129	N-acetylglutamate kinase (EC 2.7.2.8)	GO:0003991|acetylglutamate kinase activity
Bacillus T5_contig1	1386.2682	1386.2682.con.0001	fig|1386.2682.peg.1443	PATRIC.1386.2682.1386.2682.con.0001.CDS.1189155.1189502.fwd	PATRIC	CDS	1189155	1189502	348	PLF_1386_00004893	PGF_00027514	115	N-acetylornithine aminotransferase (EC 2.6.1.11)	GO:0003992|N2-acetyl-L-ornithine:2-oxoglutarate 5-aminotransferase activity
Bacillus T5_contig1	1386.2682	1386.2682.con.0001	fig|1386.2682.peg.1444	PATRIC.1386.2682.1386.2682.con.0001.CDS.1189541.1190311.fwd	PATRIC	CDS	1189541	1190311	771	PLF_1386_00004893	PGF_00027514	256	N-acetylornithine aminotransferase (EC 2.6.1.11)	GO:0003992|N2-acetyl-L-ornithine:2-oxoglutarate 5-aminotransferase activity
Bacillus T5_contig1	1386.2682	1386.2682.con.0001	fig|1386.2682.peg.1445	PATRIC.1386.2682.1386.2682.con.0001.CDS.1190378.1191442.fwd	PATRIC	CDS	1190378	1191442	1065	PLF_1386_00003987	PGF_07015581	354	Carbamoyl-phosphate synthase small chain (EC 6.3.5.5)	GO:0004088|carbamoyl-phosphate synthase (glutamine-hydrolyzing) activity
Bacillus T5_contig1	1386.2682	1386.2682.con.0001	fig|1386.2682.peg.1446	PATRIC.1386.2682.1386.2682.con.0001.CDS.1191435.1192751.fwd	PATRIC	CDS	1191435	1192751	1317	PLF_1386_00005613	PGF_00416410	438	Carbamoyl-phosphate synthase large chain (EC 6.3.5.5)	GO:0004088|carbamoyl-phosphate synthase (glutamine-hydrolyzing) activity
Bacillus T5_contig1	1386.2682	1386.2682.con.0001	fig|1386.2682.peg.142	PATRIC.1386.2682.1386.2682.con.0001.CDS.119194.119388.fwd	PATRIC	CDS	119194	119388	195	PLF_1386_00000350	PGF_00422271	64	DNA-directed RNA polymerase alpha subunit (EC 2.7.7.6)	GO:0003899|DNA-directed RNA polymerase activity
Bacillus T5_contig1	1386.2682	1386.2682.con.0001	fig|1386.2682.peg.1447	PATRIC.1386.2682.1386.2682.con.0001.CDS.1192739.1193182.fwd	PATRIC	CDS	1192739	1193182	444	PLF_1386_00005613	PGF_00416410	147	Carbamoyl-phosphate synthase large chain (EC 6.3.5.5)	GO:0004088|carbamoyl-phosphate synthase (glutamine-hydrolyzing) activity
Bacillus T5_contig1	1386.2682	1386.2682.con.0001	fig|1386.2682.peg.1448	PATRIC.1386.2682.1386.2682.con.0001.CDS.1193179.1194522.fwd	PATRIC	CDS	1193179	1194522	1344	PLF_1386_00005613	PGF_00416410	447	Carbamoyl-phosphate synthase large chain (EC 6.3.5.5)	GO:0004088|carbamoyl-phosphate synthase (glutamine-hydrolyzing) activity
Bacillus T5_contig1	1386.2682	1386.2682.con.0001	fig|1386.2682.peg.1449	PATRIC.1386.2682.1386.2682.con.0001.CDS.1194510.1195460.fwd	PATRIC	CDS	1194510	1195460	951	PLF_1386_00003688	PGF_02346669	316	Ornithine carbamoyltransferase (EC 2.1.3.3)	GO:0004585|ornithine carbamoyltransferase activity
Bacillus T5_contig1	1386.2682	1386.2682.con.0001	fig|1386.2682.peg.143	PATRIC.1386.2682.1386.2682.con.0001.CDS.119466.119828.fwd	PATRIC	CDS	119466	119828	363	PLF_1386_00314907	PGF_00016346	120	LSU ribosomal protein L17p
Bacillus T5_contig1	1386.2682	1386.2682.con.0001	fig|1386.2682.peg.1450	PATRIC.1386.2682.1386.2682.con.0001.CDS.1195494.1196306.rev	PATRIC	CDS	1195494	1196306	813	PLF_1386_00001260	PGF_00084324	270	Undecaprenyl-diphosphatase (EC 3.6.1.27)	GO:0050380|undecaprenyl-diphosphatase activity
Bacillus T5_contig1	1386.2682	1386.2682.con.0001	fig|1386.2682.peg.1451	PATRIC.1386.2682.1386.2682.con.0001.CDS.1196488.1196667.fwd	PATRIC	CDS	1196488	1196667	180	PLF_1386_00004536	PGF_02611711	59	Uncharacterized protein YjzC
Bacillus T5_contig1	1386.2682	1386.2682.con.0001	fig|1386.2682.peg.1452	PATRIC.1386.2682.1386.2682.con.0001.CDS.1196739.1196933.rev	PATRIC	CDS	1196739	1196933	195	PLF_1386_00012418	PGF_00341484	64	Uncharacterized membrane protein YjzD
Bacillus T5_contig1	1386.2682	1386.2682.con.0001	fig|1386.2682.peg.1453	PATRIC.1386.2682.1386.2682.con.0001.CDS.1196944.1197078.rev	PATRIC	CDS	1196944	1197078	135	PLF_1386_00373409	PGF_00811873	44	hypothetical protein
Bacillus T5_contig1	1386.2682	1386.2682.con.0001	fig|1386.2682.peg.1454	PATRIC.1386.2682.1386.2682.con.0001.CDS.1197165.1197899.fwd	PATRIC	CDS	1197165	1197899	735	PLF_1386_00020602	PGF_00225465	244	Uncharacterized protein YjaU
Bacillus T5_contig1	1386.2682	1386.2682.con.0001	fig|1386.2682.peg.1455	PATRIC.1386.2682.1386.2682.con.0001.CDS.1197986.1198561.fwd	PATRIC	CDS	1197986	1198561	576	PLF_1386_00019941	PGF_02875829	191	FIG01287439: hypothetical protein
Bacillus T5_contig1	1386.2682	1386.2682.con.0001	fig|1386.2682.peg.1456	PATRIC.1386.2682.1386.2682.con.0001.CDS.1198648.1199601.fwd	PATRIC	CDS	1198648	1199601	954	PLF_1386_00060993	PGF_10314822	317	ABC transporter, substrate-binding protein (cluster 11, riboflavin/purine nucleoside/unknown)
Bacillus T5_contig1	1386.2682	1386.2682.con.0001	fig|1386.2682.peg.1457	PATRIC.1386.2682.1386.2682.con.0001.CDS.1199612.1199797.fwd	PATRIC	CDS	1199612	1199797	186	PLF_1386_00011451	PGF_00322934	61	ComG operon repressor ComZ
Bacillus T5_contig1	1386.2682	1386.2682.con.0001	fig|1386.2682.peg.144	PATRIC.1386.2682.1386.2682.con.0001.CDS.119970.120815.fwd	PATRIC	CDS	119970	120815	846	PLF_1386_00451922	PGF_00843068	281	ATPase component of general energizing module of ECF transporters
Bacillus T5_contig1	1386.2682	1386.2682.con.0001	fig|1386.2682.peg.1458	PATRIC.1386.2682.1386.2682.con.0001.CDS.1199849.1200088.rev	PATRIC	CDS	1199849	1200088	240	PLF_1386_00139293	PGF_02894350	79	unknown
Bacillus T5_contig1	1386.2682	1386.2682.con.0001	fig|1386.2682.peg.1459	PATRIC.1386.2682.1386.2682.con.0001.CDS.1200257.1201195.fwd	PATRIC	CDS	1200257	1201195	939	PLF_1386_00461948	PGF_00420953	312	3-oxoacyl-[acyl-carrier-protein] synthase, KASIII (EC 2.3.1.180)	GO:0033818|beta-ketoacyl-acyl-carrier-protein synthase III activity
Bacillus T5_contig1	1386.2682	1386.2682.con.0001	fig|1386.2682.peg.1460	PATRIC.1386.2682.1386.2682.con.0001.CDS.1201217.1202455.fwd	PATRIC	CDS	1201217	1202455	1239	PLF_1386_00450520	PGF_06652053	412	3-oxoacyl-[acyl-carrier-protein] synthase, KASII (EC 2.3.1.179)	GO:0033817|beta-ketoacyl-acyl-carrier-protein synthase II activity
Bacillus T5_contig1	1386.2682	1386.2682.con.0001	fig|1386.2682.peg.1461	PATRIC.1386.2682.1386.2682.con.0001.CDS.1202543.1203001.fwd	PATRIC	CDS	1202543	1203001	459	PLF_1386_00018922	PGF_00180023	152	Uncharacterized protein YjaZ
Bacillus T5_contig1	1386.2682	1386.2682.con.0001	fig|1386.2682.peg.1462	PATRIC.1386.2682.1386.2682.con.0001.CDS.1202998.1203330.fwd	PATRIC	CDS	1202998	1203330	333	PLF_1386_00018922	PGF_00180023	110	Uncharacterized protein YjaZ
Bacillus T5_contig1	1386.2682	1386.2682.con.0001	fig|1386.2682.peg.1463	PATRIC.1386.2682.1386.2682.con.0001.CDS.1203522.1203719.fwd	PATRIC	CDS	1203522	1203719	198	PLF_1386_00004594	PGF_09990804	65	Oligopeptide ABC transporter, ATP-binding protein OppD (TC 3.A.1.5.1)
Bacillus T5_contig1	1386.2682	1386.2682.con.0001	fig|1386.2682.peg.1464	PATRIC.1386.2682.1386.2682.con.0001.CDS.1203683.1204438.fwd	PATRIC	CDS	1203683	1204438	756	PLF_1386_00004594	PGF_09990804	251	Oligopeptide ABC transporter, ATP-binding protein OppD (TC 3.A.1.5.1)
Bacillus T5_contig1	1386.2682	1386.2682.con.0001	fig|1386.2682.peg.1465	PATRIC.1386.2682.1386.2682.con.0001.CDS.1204498.1204728.fwd	PATRIC	CDS	1204498	1204728	231	PLF_1386_00373327	PGF_07131324	76	Oligopeptide ABC transporter, ATP-binding protein OppF (TC 3.A.1.5.1)
Bacillus T5_contig1	1386.2682	1386.2682.con.0001	fig|1386.2682.peg.1466	PATRIC.1386.2682.1386.2682.con.0001.CDS.1204725.1205060.fwd	PATRIC	CDS	1204725	1205060	336	PLF_1386_00373327	PGF_07131324	111	Oligopeptide ABC transporter, ATP-binding protein OppF (TC 3.A.1.5.1)
Bacillus T5_contig1	1386.2682	1386.2682.con.0001	fig|1386.2682.peg.1467	PATRIC.1386.2682.1386.2682.con.0001.CDS.1205105.1205518.fwd	PATRIC	CDS	1205105	1205518	414	PLF_1386_00373327	PGF_07131324	137	Oligopeptide ABC transporter, ATP-binding protein OppF (TC 3.A.1.5.1)
Bacillus T5_contig1	1386.2682	1386.2682.con.0001	fig|1386.2682.peg.1468	PATRIC.1386.2682.1386.2682.con.0001.CDS.1205631.1206161.fwd	PATRIC	CDS	1205631	1206161	531	PLF_1386_00030017	PGF_02147779	176	Oligopeptide ABC transporter, substrate-binding protein OppA (TC 3.A.1.5.1)
Bacillus T5_contig1	1386.2682	1386.2682.con.0001	fig|1386.2682.peg.1469	PATRIC.1386.2682.1386.2682.con.0001.CDS.1206146.1207018.fwd	PATRIC	CDS	1206146	1207018	873	PLF_1386_00005243	PGF_02147779	290	Oligopeptide ABC transporter, substrate-binding protein OppA (TC 3.A.1.5.1)
Bacillus T5_contig1	1386.2682	1386.2682.con.0001	fig|1386.2682.peg.1470	PATRIC.1386.2682.1386.2682.con.0001.CDS.1207123.1207260.fwd	PATRIC	CDS	1207123	1207260	138		PGF_00736692	45	Oligopeptide ABC transporter, periplasmic oligopeptide-binding protein OppA (TC 3.A.1.5.1)
Bacillus T5_contig1	1386.2682	1386.2682.con.0001	fig|1386.2682.peg.1471	PATRIC.1386.2682.1386.2682.con.0001.CDS.1207365.1208285.fwd	PATRIC	CDS	1207365	1208285	921	PLF_1386_00062261	PGF_00977978	306	Oligopeptide ABC transporter, permease protein OppB (TC 3.A.1.5.1)
Bacillus T5_contig1	1386.2682	1386.2682.con.0001	fig|1386.2682.peg.145	PATRIC.1386.2682.1386.2682.con.0001.CDS.120791.121660.fwd	PATRIC	CDS	120791	121660	870	PLF_1386_00471414	PGF_00843068	289	ATPase component of general energizing module of ECF transporters
Bacillus T5_contig1	1386.2682	1386.2682.con.0001	fig|1386.2682.peg.1472	PATRIC.1386.2682.1386.2682.con.0001.CDS.1208304.1209218.fwd	PATRIC	CDS	1208304	1209218	915	PLF_1386_00005271	PGF_10569020	304	Oligopeptide ABC transporter, permease protein OppC (TC 3.A.1.5.1)
Bacillus T5_contig1	1386.2682	1386.2682.con.0001	fig|1386.2682.peg.1473	PATRIC.1386.2682.1386.2682.con.0001.CDS.1209346.1210098.fwd	PATRIC	CDS	1209346	1210098	753	PLF_1386_00007409	PGF_00219472	250	UPF0736 protein YjbA
Bacillus T5_contig1	1386.2682	1386.2682.con.0001	fig|1386.2682.peg.1474	PATRIC.1386.2682.1386.2682.con.0001.CDS.1210342.1210464.rev	PATRIC	CDS	1210342	1210464	123	PLF_1386_00003558	PGF_00062045	40	Tryptophanyl-tRNA synthetase (EC 6.1.1.2)	GO:0004830|tryptophan-tRNA ligase activity
Bacillus T5_contig1	1386.2682	1386.2682.con.0001	fig|1386.2682.peg.1475	PATRIC.1386.2682.1386.2682.con.0001.CDS.1210605.1211333.rev	PATRIC	CDS	1210605	1211333	729	PLF_1386_00003558	PGF_00062045	242	Tryptophanyl-tRNA synthetase (EC 6.1.1.2)	GO:0004830|tryptophan-tRNA ligase activity
Bacillus T5_contig1	1386.2682	1386.2682.con.0001	fig|1386.2682.peg.1476	PATRIC.1386.2682.1386.2682.con.0001.CDS.1211635.1211766.rev	PATRIC	CDS	1211635	1211766	132	PLF_1386_00029596	PGF_00801310	43	hypothetical protein
Bacillus T5_contig1	1386.2682	1386.2682.con.0001	fig|1386.2682.peg.1477	PATRIC.1386.2682.1386.2682.con.0001.CDS.1212070.1213023.fwd	PATRIC	CDS	1212070	1213023	954	PLF_1386_00019691	PGF_02147779	317	Oligopeptide ABC transporter, substrate-binding protein OppA (TC 3.A.1.5.1)
Bacillus T5_contig1	1386.2682	1386.2682.con.0001	fig|1386.2682.peg.1478	PATRIC.1386.2682.1386.2682.con.0001.CDS.1213086.1213694.fwd	PATRIC	CDS	1213086	1213694	609	PLF_1386_00019691	PGF_02147779	202	Oligopeptide ABC transporter, substrate-binding protein OppA (TC 3.A.1.5.1)
Bacillus T5_contig1	1386.2682	1386.2682.con.0001	fig|1386.2682.peg.1479	PATRIC.1386.2682.1386.2682.con.0001.CDS.1213790.1214725.fwd	PATRIC	CDS	1213790	1214725	936	PLF_1386_00064829	PGF_00977978	311	Oligopeptide ABC transporter, permease protein OppB (TC 3.A.1.5.1)
Bacillus T5_contig1	1386.2682	1386.2682.con.0001	fig|1386.2682.peg.1480	PATRIC.1386.2682.1386.2682.con.0001.CDS.1214730.1215647.fwd	PATRIC	CDS	1214730	1215647	918	PLF_1386_00004712	PGF_10569020	305	Oligopeptide ABC transporter, permease protein OppC (TC 3.A.1.5.1)
Bacillus T5_contig1	1386.2682	1386.2682.con.0001	fig|1386.2682.peg.1481	PATRIC.1386.2682.1386.2682.con.0001.CDS.1215661.1216674.fwd	PATRIC	CDS	1215661	1216674	1014	PLF_1386_00004226	PGF_09990804	337	Oligopeptide ABC transporter, ATP-binding protein OppD (TC 3.A.1.5.1)
Bacillus T5_contig1	1386.2682	1386.2682.con.0001	fig|1386.2682.peg.146	PATRIC.1386.2682.1386.2682.con.0001.CDS.121657.122454.fwd	PATRIC	CDS	121657	122454	798	PLF_1386_00003852	PGF_02366581	265	Transmembrane component of general energizing module of ECF transporters
Bacillus T5_contig1	1386.2682	1386.2682.con.0001	fig|1386.2682.peg.1482	PATRIC.1386.2682.1386.2682.con.0001.CDS.1216729.1217652.fwd	PATRIC	CDS	1216729	1217652	924	PLF_1386_00000025	PGF_07131324	307	Oligopeptide ABC transporter, ATP-binding protein OppF (TC 3.A.1.5.1)
Bacillus T5_contig1	1386.2682	1386.2682.con.0001	fig|1386.2682.peg.1483	PATRIC.1386.2682.1386.2682.con.0001.CDS.1217883.1218461.fwd	PATRIC	CDS	1217883	1218461	579	PLF_1386_00005189	PGF_00197495	192	Putative acetyltransferase YjbC
Bacillus T5_contig1	1386.2682	1386.2682.con.0001	fig|1386.2682.peg.1484	PATRIC.1386.2682.1386.2682.con.0001.CDS.1218639.1219034.fwd	PATRIC	CDS	1218639	1219034	396	PLF_1386_00131630	PGF_02019584	131	Regulatory protein Spx
Bacillus T5_contig1	1386.2682	1386.2682.con.0001	fig|1386.2682.peg.1485	PATRIC.1386.2682.1386.2682.con.0001.CDS.1219256.1219918.rev	PATRIC	CDS	1219256	1219918	663	PLF_1386_00005772	PGF_00835609	220	Uncharacterized membrane protein YjbE
Bacillus T5_contig1	1386.2682	1386.2682.con.0001	fig|1386.2682.peg.1486	PATRIC.1386.2682.1386.2682.con.0001.CDS.1220204.1220335.fwd	PATRIC	CDS	1220204	1220335	132	PLF_1386_00004238	PGF_07320841	43	ClpCP protease substrate adapter protein MecA
Bacillus T5_contig1	1386.2682	1386.2682.con.0001	fig|1386.2682.peg.1487	PATRIC.1386.2682.1386.2682.con.0001.CDS.1220332.1220841.fwd	PATRIC	CDS	1220332	1220841	510	PLF_1386_00004238	PGF_07320841	169	ClpCP protease substrate adapter protein MecA
Bacillus T5_contig1	1386.2682	1386.2682.con.0001	fig|1386.2682.peg.1488	PATRIC.1386.2682.1386.2682.con.0001.CDS.1220967.1222016.fwd	PATRIC	CDS	1220967	1222016	1050	PLF_1386_00123176	PGF_07969468	349	Tripartite tricarboxylate transporter TctC family
Bacillus T5_contig1	1386.2682	1386.2682.con.0001	fig|1386.2682.peg.1489	PATRIC.1386.2682.1386.2682.con.0001.CDS.1222119.1222583.fwd	PATRIC	CDS	1222119	1222583	465	PLF_1386_00022201	PGF_00061844	154	Tripartite tricarboxylate transporter TctB family
Bacillus T5_contig1	1386.2682	1386.2682.con.0001	fig|1386.2682.peg.1490	PATRIC.1386.2682.1386.2682.con.0001.CDS.1222596.1224101.fwd	PATRIC	CDS	1222596	1224101	1506	PLF_1386_00017477	PGF_03275428	501	Tripartite tricarboxylate transporter TctA family
Bacillus T5_contig1	1386.2682	1386.2682.con.0001	fig|1386.2682.peg.1491	PATRIC.1386.2682.1386.2682.con.0001.CDS.1224121.1224837.rev	PATRIC	CDS	1224121	1224837	717	PLF_1386_00020919	PGF_02717569	238	Tricarboxylate transport transcriptional regulator TctD
Bacillus T5_contig1	1386.2682	1386.2682.con.0001	fig|1386.2682.peg.147	PATRIC.1386.2682.1386.2682.con.0001.CDS.122465.123208.fwd	PATRIC	CDS	122465	123208	744	PLF_1386_00451795	PGF_00413290	247	tRNA pseudouridine(38-40) synthase (EC 5.4.99.12)	GO:0009982|pseudouridine synthase activity
Bacillus T5_contig1	1386.2682	1386.2682.con.0001	fig|1386.2682.peg.1492	PATRIC.1386.2682.1386.2682.con.0001.CDS.1224860.1226455.rev	PATRIC	CDS	1224860	1226455	1596	PLF_1386_00022141	PGF_02205048	531	Tricarboxylate transport sensor protein TctE
Bacillus T5_contig1	1386.2682	1386.2682.con.0001	fig|1386.2682.peg.1493	PATRIC.1386.2682.1386.2682.con.0001.CDS.1226573.1227721.fwd	PATRIC	CDS	1226573	1227721	1149	PLF_1386_00021889	PGF_02152172	382	Competence protein CoiA
Bacillus T5_contig1	1386.2682	1386.2682.con.0001	fig|1386.2682.peg.1494	PATRIC.1386.2682.1386.2682.con.0001.CDS.1227718.1227981.fwd	PATRIC	CDS	1227718	1227981	264		PGF_00401883	87	Oligoendopeptidase F
Bacillus T5_contig1	1386.2682	1386.2682.con.0001	fig|1386.2682.peg.1495	PATRIC.1386.2682.1386.2682.con.0001.CDS.1227978.1228892.fwd	PATRIC	CDS	1227978	1228892	915	PLF_1386_00000553	PGF_00401883	304	Oligoendopeptidase F
Bacillus T5_contig1	1386.2682	1386.2682.con.0001	fig|1386.2682.peg.1496	PATRIC.1386.2682.1386.2682.con.0001.CDS.1228889.1229761.fwd	PATRIC	CDS	1228889	1229761	873	PLF_1386_00000553	PGF_00401883	290	Oligoendopeptidase F
Bacillus T5_contig1	1386.2682	1386.2682.con.0001	fig|1386.2682.peg.1497	PATRIC.1386.2682.1386.2682.con.0001.CDS.1229818.1229985.rev	PATRIC	CDS	1229818	1229985	168	PLF_1386_00009202	PGF_03996481	55	hypothetical protein
Bacillus T5_contig1	1386.2682	1386.2682.con.0001	fig|1386.2682.peg.1498	PATRIC.1386.2682.1386.2682.con.0001.CDS.1230397.1231299.rev	PATRIC	CDS	1230397	1231299	903	PLF_1386_00066698	PGF_00425662	300	FIG00002411: Thioredoxin-fold protein
Bacillus T5_contig1	1386.2682	1386.2682.con.0001	fig|1386.2682.peg.1499	PATRIC.1386.2682.1386.2682.con.0001.CDS.1231296.1231694.rev	PATRIC	CDS	1231296	1231694	399	PLF_1386_00375503	PGF_03681316	132	Hemoglobin-like protein HbO
Bacillus T5_contig1	1386.2682	1386.2682.con.0001	fig|1386.2682.peg.1500	PATRIC.1386.2682.1386.2682.con.0001.CDS.1231977.1232630.rev	PATRIC	CDS	1231977	1232630	654	PLF_1386_00019640	PGF_08109371	217	Membrane-bound lytic murein transglycosylase D
Bacillus T5_contig1	1386.2682	1386.2682.con.0001	fig|1386.2682.peg.1501	PATRIC.1386.2682.1386.2682.con.0001.CDS.1232643.1232816.rev	PATRIC	CDS	1232643	1232816	174	PLF_1386_00016786	PGF_02020240	57	Adenylate cyclase (EC 4.6.1.1)	GO:0004016|adenylate cyclase activity
Bacillus T5_contig1	1386.2682	1386.2682.con.0001	fig|1386.2682.peg.1502	PATRIC.1386.2682.1386.2682.con.0001.CDS.1232822.1233214.rev	PATRIC	CDS	1232822	1233214	393	PLF_1386_00016786	PGF_02020240	130	Adenylate cyclase (EC 4.6.1.1)	GO:0004016|adenylate cyclase activity
Bacillus T5_contig1	1386.2682	1386.2682.con.0001	fig|1386.2682.peg.1503	PATRIC.1386.2682.1386.2682.con.0001.CDS.1233345.1233710.fwd	PATRIC	CDS	1233345	1233710	366	PLF_1386_00121488	PGF_00356928	121	UPF0738 protein YjbL
Bacillus T5_contig1	1386.2682	1386.2682.con.0001	fig|1386.2682.peg.148	PATRIC.1386.2682.1386.2682.con.0001.CDS.123369.123806.fwd	PATRIC	CDS	123369	123806	438	PLF_1386_00000380	PGF_06180597	145	LSU ribosomal protein L13p (L13Ae)
Bacillus T5_contig1	1386.2682	1386.2682.con.0001	fig|1386.2682.peg.1504	PATRIC.1386.2682.1386.2682.con.0001.CDS.1233742.1234377.fwd	PATRIC	CDS	1233742	1234377	636	PLF_1386_00005472	PGF_00007007	211	GTP pyrophosphokinase (EC 2.7.6.5)	GO:0008728|GTP diphosphokinase activity
Bacillus T5_contig1	1386.2682	1386.2682.con.0001	fig|1386.2682.peg.1505	PATRIC.1386.2682.1386.2682.con.0001.CDS.1234392.1235471.fwd	PATRIC	CDS	1234392	1235471	1080	PLF_1386_00000303	PGF_08421732	359	NAD kinase (EC 2.7.1.23)	GO:0003951|NAD+ kinase activity
Bacillus T5_contig1	1386.2682	1386.2682.con.0001	fig|1386.2682.peg.1506	PATRIC.1386.2682.1386.2682.con.0001.CDS.1235602.1235733.fwd	PATRIC	CDS	1235602	1235733	132	PLF_1386_00006702	PGF_10396914	43	Similar to ribosomal large subunit pseudouridine synthase D, Bacillus subtilis YjbO type
Bacillus T5_contig1	1386.2682	1386.2682.con.0001	fig|1386.2682.peg.1507	PATRIC.1386.2682.1386.2682.con.0001.CDS.1235730.1236095.fwd	PATRIC	CDS	1235730	1236095	366	PLF_1386_00006702	PGF_10396914	121	Similar to ribosomal large subunit pseudouridine synthase D, Bacillus subtilis YjbO type
Bacillus T5_contig1	1386.2682	1386.2682.con.0001	fig|1386.2682.peg.1508	PATRIC.1386.2682.1386.2682.con.0001.CDS.1236111.1236851.rev	PATRIC	CDS	1236111	1236851	741	PLF_1386_00005611	PGF_00404814	246	Bis(5'-nucleosyl)-tetraphosphatase (asymmetrical) (EC 3.6.1.17)	GO:0004081|bis(5'-nucleosyl)-tetraphosphatase (asymmetrical) activity
Bacillus T5_contig1	1386.2682	1386.2682.con.0001	fig|1386.2682.peg.1509	PATRIC.1386.2682.1386.2682.con.0001.CDS.1237124.1238968.fwd	PATRIC	CDS	1237124	1238968	1845	PLF_1386_00004819	PGF_10361261	614	Na+/H+ antiporter
Bacillus T5_contig1	1386.2682	1386.2682.con.0001	fig|1386.2682.peg.149	PATRIC.1386.2682.1386.2682.con.0001.CDS.123827.124219.fwd	PATRIC	CDS	123827	124219	393	PLF_1386_00000459	PGF_00049909	130	SSU ribosomal protein S9p (S16e)
Bacillus T5_contig1	1386.2682	1386.2682.con.0001	fig|1386.2682.peg.1510	PATRIC.1386.2682.1386.2682.con.0001.CDS.1239220.1239921.fwd	PATRIC	CDS	1239220	1239921	702	PLF_1386_00022170	PGF_00056519	233	Thiaminase II (EC 3.5.99.2) involved in salvage of thiamin pyrimidine moiety	GO:0050334|thiaminase activity
Bacillus T5_contig1	1386.2682	1386.2682.con.0001	fig|1386.2682.peg.1511	PATRIC.1386.2682.1386.2682.con.0001.CDS.1239896.1240012.fwd	PATRIC	CDS	1239896	1240012	117	PLF_1386_00020877	PGF_00056545	38	Thiazole tautomerase TenI (EC 5.3.99.10)
Bacillus T5_contig1	1386.2682	1386.2682.con.0001	fig|1386.2682.peg.1512	PATRIC.1386.2682.1386.2682.con.0001.CDS.1240027.1240506.fwd	PATRIC	CDS	1240027	1240506	480	PLF_1386_00020877	PGF_00056545	159	Thiazole tautomerase TenI (EC 5.3.99.10)
Bacillus T5_contig1	1386.2682	1386.2682.con.0001	fig|1386.2682.peg.1513	PATRIC.1386.2682.1386.2682.con.0001.CDS.1240490.1241599.fwd	PATRIC	CDS	1240490	1241599	1110	PLF_1386_00302260	PGF_00008780	369	Glycine oxidase ThiO (EC 1.4.3.19)	GO:0043799|glycine oxidase activity
Bacillus T5_contig1	1386.2682	1386.2682.con.0001	fig|1386.2682.peg.1514	PATRIC.1386.2682.1386.2682.con.0001.CDS.1241596.1241799.fwd	PATRIC	CDS	1241596	1241799	204	PLF_1386_00023219	PGF_00055115	67	Sulfur carrier protein ThiS
Bacillus T5_contig1	1386.2682	1386.2682.con.0001	fig|1386.2682.peg.1515	PATRIC.1386.2682.1386.2682.con.0001.CDS.1241806.1242573.fwd	PATRIC	CDS	1241806	1242573	768	PLF_1386_00000457	PGF_04175327	255	Thiazole synthase (EC 2.8.1.10)
Bacillus T5_contig1	1386.2682	1386.2682.con.0001	fig|1386.2682.peg.1516	PATRIC.1386.2682.1386.2682.con.0001.CDS.1242653.1243579.fwd	PATRIC	CDS	1242653	1243579	927	PLF_1386_00020866	PGF_05493644	308	Sulfur carrier protein ThiS adenylyltransferase (EC 2.7.7.73)
Bacillus T5_contig1	1386.2682	1386.2682.con.0001	fig|1386.2682.peg.150	PATRIC.1386.2682.1386.2682.con.0001.CDS.124270.124728.rev	PATRIC	CDS	124270	124728	459	PLF_1386_00021072	PGF_02640911	152	hypothetical protein
Bacillus T5_contig1	1386.2682	1386.2682.con.0001	fig|1386.2682.peg.1517	PATRIC.1386.2682.1386.2682.con.0001.CDS.1243604.1244422.fwd	PATRIC	CDS	1243604	1244422	819	PLF_1386_00023008	PGF_00012963	272	Hydroxymethylpyrimidine kinase (EC 2.7.1.49) @ Hydroxymethylpyrimidine phosphate kinase ThiD (EC 2.7.4.7)	GO:0008902|hydroxymethylpyrimidine kinase activity;GO:0008972|phosphomethylpyrimidine kinase activity
Bacillus T5_contig1	1386.2682	1386.2682.con.0001	fig|1386.2682.peg.1518	PATRIC.1386.2682.1386.2682.con.0001.CDS.1244579.1245355.fwd	PATRIC	CDS	1244579	1245355	777	PLF_1386_00453144	PGF_10160552	258	Enoyl-[acyl-carrier-protein] reductase [NADH] (EC 1.3.1.9)	GO:0004318|enoyl-[acyl-carrier-protein] reductase (NADH) activity
Bacillus T5_contig1	1386.2682	1386.2682.con.0001	fig|1386.2682.peg.1519	PATRIC.1386.2682.1386.2682.con.0001.CDS.1245459.1245938.fwd	PATRIC	CDS	1245459	1245938	480	PLF_1386_00114464	PGF_00087879	159	Spore coat protein CotO
Bacillus T5_contig1	1386.2682	1386.2682.con.0001	fig|1386.2682.peg.1520	PATRIC.1386.2682.1386.2682.con.0001.CDS.1245976.1246425.rev	PATRIC	CDS	1245976	1246425	450	PLF_1386_00019788	PGF_00053858	149	Spore coat protein of CotY/CotZ family
Bacillus T5_contig1	1386.2682	1386.2682.con.0001	fig|1386.2682.peg.1521	PATRIC.1386.2682.1386.2682.con.0001.CDS.1246422.1246544.rev	PATRIC	CDS	1246422	1246544	123			40	hypothetical protein
Bacillus T5_contig1	1386.2682	1386.2682.con.0001	fig|1386.2682.peg.1522	PATRIC.1386.2682.1386.2682.con.0001.CDS.1246575.1247114.rev	PATRIC	CDS	1246575	1247114	540	PLF_1386_00005739	PGF_00053858	179	Spore coat protein of CotY/CotZ family
Bacillus T5_contig1	1386.2682	1386.2682.con.0001	fig|1386.2682.peg.1523	PATRIC.1386.2682.1386.2682.con.0001.CDS.1247195.1247707.rev	PATRIC	CDS	1247195	1247707	513	PLF_1386_00020857	PGF_00053855	170	Spore coat protein CotX
Bacillus T5_contig1	1386.2682	1386.2682.con.0001	fig|1386.2682.peg.1524	PATRIC.1386.2682.1386.2682.con.0001.CDS.1247778.1248176.rev	PATRIC	CDS	1247778	1248176	399	PLF_1386_00030107	PGF_00801513	132	Spore coat protein CotW
Bacillus T5_contig1	1386.2682	1386.2682.con.0001	fig|1386.2682.peg.1525	PATRIC.1386.2682.1386.2682.con.0001.CDS.1248225.1248611.rev	PATRIC	CDS	1248225	1248611	387	PLF_1386_00022635	PGF_00798491	128	Spore coat protein CotV
Bacillus T5_contig1	1386.2682	1386.2682.con.0001	fig|1386.2682.peg.151	PATRIC.1386.2682.1386.2682.con.0001.CDS.124840.125283.fwd	PATRIC	CDS	124840	125283	444	PLF_1386_00018918	PGF_00068409	147	Uncharacterized protein YbaK
Bacillus T5_contig1	1386.2682	1386.2682.con.0001	fig|1386.2682.peg.1526	PATRIC.1386.2682.1386.2682.con.0001.CDS.1248758.1249114.fwd	PATRIC	CDS	1248758	1249114	357	PLF_1386_00024266	PGF_00014566	118	Sporulation protein SpoVIF (YjcA)
Bacillus T5_contig1	1386.2682	1386.2682.con.0001	fig|1386.2682.peg.1527	PATRIC.1386.2682.1386.2682.con.0001.CDS.1249159.1249317.fwd	PATRIC	CDS	1249159	1249317	159			52	hypothetical protein
Bacillus T5_contig1	1386.2682	1386.2682.con.0001	fig|1386.2682.peg.1528	PATRIC.1386.2682.1386.2682.con.0001.CDS.1249401.1249610.fwd	PATRIC	CDS	1249401	1249610	210	PLF_1386_00023921	PGF_10462798	69	FIG01233980: hypothetical protein
Bacillus T5_contig1	1386.2682	1386.2682.con.0001	fig|1386.2682.peg.1529	PATRIC.1386.2682.1386.2682.con.0001.CDS.1249690.1249821.fwd	PATRIC	CDS	1249690	1249821	132	PLF_1386_00077957	PGF_00827650	43	SPBc2 prophage-derived UPF0752 membrane protein YosA
Bacillus T5_contig1	1386.2682	1386.2682.con.0001	fig|1386.2682.peg.1530	PATRIC.1386.2682.1386.2682.con.0001.CDS.1249951.1250208.fwd	PATRIC	CDS	1249951	1250208	258	PLF_1386_00080569	PGF_00176295	85	hypothetical protein
Bacillus T5_contig1	1386.2682	1386.2682.con.0001	fig|1386.2682.peg.1531	PATRIC.1386.2682.1386.2682.con.0001.CDS.1250247.1252529.rev	PATRIC	CDS	1250247	1252529	2283	PLF_1386_00022417	PGF_01296054	760	putative ATP-dependent DNA helicase YjcD
Bacillus T5_contig1	1386.2682	1386.2682.con.0001	fig|1386.2682.peg.11	PATRIC.1386.2682.1386.2682.con.0001.CDS.12506.12868.fwd	PATRIC	CDS	12506	12868	363	PLF_1386_00000213	PGF_00421807	120	DNA replication intiation control protein YabA
Bacillus T5_contig1	1386.2682	1386.2682.con.0001	fig|1386.2682.peg.1532	PATRIC.1386.2682.1386.2682.con.0001.CDS.1252651.1252908.fwd	PATRIC	CDS	1252651	1252908	258	PLF_1386_00022662	PGF_00236953	85	FIG01226358: hypothetical protein
Bacillus T5_contig1	1386.2682	1386.2682.con.0001	fig|1386.2682.peg.1533	PATRIC.1386.2682.1386.2682.con.0001.CDS.1252948.1253535.rev	PATRIC	CDS	1252948	1253535	588	PLF_1386_00022935	PGF_02439954	195	Uncharacterized DedA family membrane protein YngC
Bacillus T5_contig1	1386.2682	1386.2682.con.0001	fig|1386.2682.peg.1534	PATRIC.1386.2682.1386.2682.con.0001.CDS.1253632.1254531.rev	PATRIC	CDS	1253632	1254531	900	PLF_1386_00018833	PGF_01033123	299	UDP-glucose 4-epimerase (EC 5.1.3.2)	GO:0003978|UDP-glucose 4-epimerase activity
Bacillus T5_contig1	1386.2682	1386.2682.con.0001	fig|1386.2682.peg.152	PATRIC.1386.2682.1386.2682.con.0001.CDS.125376.126089.fwd	PATRIC	CDS	125376	126089	714	PLF_1386_00004403	PGF_03744665	237	Germination-specific N-acetylmuramoyl-L-alanine amidase (EC 3.5.1.28), cell wall hydrolase CwlD	GO:0008745|N-acetylmuramoyl-L-alanine amidase activity
Bacillus T5_contig1	1386.2682	1386.2682.con.0001	fig|1386.2682.peg.1535	PATRIC.1386.2682.1386.2682.con.0001.CDS.1254524.1255504.rev	PATRIC	CDS	1254524	1255504	981	PLF_1386_00000002	PGF_00064393	326	UTP--glucose-1-phosphate uridylyltransferase (EC 2.7.7.9)	GO:0003983|UTP:glucose-1-phosphate uridylyltransferase activity
Bacillus T5_contig1	1386.2682	1386.2682.con.0001	fig|1386.2682.peg.1536	PATRIC.1386.2682.1386.2682.con.0001.CDS.1255527.1255922.rev	PATRIC	CDS	1255527	1255922	396	PLF_1386_00022232	PGF_00100270	131	Uncharacterized membrane protein YngA
Bacillus T5_contig1	1386.2682	1386.2682.con.0001	fig|1386.2682.peg.1537	PATRIC.1386.2682.1386.2682.con.0001.CDS.1256087.1256506.rev	PATRIC	CDS	1256087	1256506	420	PLF_1386_00047819	PGF_00842391	139	GNAT family acetyltransferase YjcF
Bacillus T5_contig1	1386.2682	1386.2682.con.0001	fig|1386.2682.peg.1538	PATRIC.1386.2682.1386.2682.con.0001.CDS.1256516.1257025.rev	PATRIC	CDS	1256516	1257025	510	PLF_1386_00004129	PGF_00416025	169	2H phosphoesterase superfamily protein Bsu1186 (yjcG)
Bacillus T5_contig1	1386.2682	1386.2682.con.0001	fig|1386.2682.peg.1539	PATRIC.1386.2682.1386.2682.con.0001.CDS.1257090.1257812.rev	PATRIC	CDS	1257090	1257812	723	PLF_1386_00005592	PGF_00039842	240	Putative acetyl esterase YjcH (EC 3.1.1.-)	GO:0004620|phospholipase activity;GO:0004620|prenylcysteine methylesterase activity;GO:0004620|lipase activity;GO:0004620|1-oxa-2-oxocycloheptane lactonase activity;GO:0004620|sulfolactone hydrolase activity;GO:0004620|3,4-dihydrocoumarin hydrolase activity;GO:0004620|butyrolactone hydrolase activity;GO:0004620|endosulfan lactone lactonase activity;GO:0004620|L-ascorbate 6-phosphate lactonase act…
Bacillus T5_contig1	1386.2682	1386.2682.con.0001	fig|1386.2682.peg.1540	PATRIC.1386.2682.1386.2682.con.0001.CDS.1258328.1258816.rev	PATRIC	CDS	1258328	1258816	489	PLF_1386_00116347	PGF_00393472	162	hypothetical protein
Bacillus T5_contig1	1386.2682	1386.2682.con.0001	fig|1386.2682.peg.1541	PATRIC.1386.2682.1386.2682.con.0001.CDS.1258897.1259481.rev	PATRIC	CDS	1258897	1259481	585	PLF_1386_00022183	PGF_08548202	194	Transcriptional regulator, YafY family
Bacillus T5_contig1	1386.2682	1386.2682.con.0001	fig|1386.2682.peg.1542	PATRIC.1386.2682.1386.2682.con.0001.CDS.1259478.1259843.rev	PATRIC	CDS	1259478	1259843	366	PLF_1386_00022183	PGF_08548202	121	Transcriptional regulator, YafY family
Bacillus T5_contig1	1386.2682	1386.2682.con.0001	fig|1386.2682.peg.1543	PATRIC.1386.2682.1386.2682.con.0001.CDS.1260152.1261276.fwd	PATRIC	CDS	1260152	1261276	1125	PLF_1386_00005301	PGF_00420027	374	Cystathionine gamma-synthase (EC 2.5.1.48) @ O-acetylhomoserine sulfhydrylase (EC 2.5.1.49)	GO:0003962|cystathionine gamma-synthase activity;GO:0003961|O-acetylhomoserine aminocarboxypropyltransferase activity
Bacillus T5_contig1	1386.2682	1386.2682.con.0001	fig|1386.2682.peg.1544	PATRIC.1386.2682.1386.2682.con.0001.CDS.1261266.1262441.fwd	PATRIC	CDS	1261266	1262441	1176	PLF_1386_00122683	PGF_03788463	391	Cystathionine beta-lyase (EC 4.4.1.8)	GO:0004121|cystathionine beta-lyase activity
Bacillus T5_contig1	1386.2682	1386.2682.con.0001	fig|1386.2682.peg.153	PATRIC.1386.2682.1386.2682.con.0001.CDS.126130.127236.fwd	PATRIC	CDS	126130	127236	1107	PLF_1386_00000558	PGF_10561994	368	Scaffold protein for [4Fe-4S] cluster assembly ApbC, MRP-like
Bacillus T5_contig1	1386.2682	1386.2682.con.0001	fig|1386.2682.peg.1545	PATRIC.1386.2682.1386.2682.con.0001.CDS.1262487.1263677.rev	PATRIC	CDS	1262487	1263677	1191	PLF_1386_00007627	PGF_00422542	396	Uncharacterized membrane protein YjcL
Bacillus T5_contig1	1386.2682	1386.2682.con.0001	fig|1386.2682.peg.1546	PATRIC.1386.2682.1386.2682.con.0001.CDS.1263749.1263868.fwd	PATRIC	CDS	1263749	1263868	120			39	hypothetical protein
Bacillus T5_contig1	1386.2682	1386.2682.con.0001	fig|1386.2682.peg.1547	PATRIC.1386.2682.1386.2682.con.0001.CDS.1263850.1264419.fwd	PATRIC	CDS	1263850	1264419	570	PLF_1386_00010079	PGF_10423881	189	Transcriptional regulator, MarR family
Bacillus T5_contig1	1386.2682	1386.2682.con.0001	fig|1386.2682.peg.1548	PATRIC.1386.2682.1386.2682.con.0001.CDS.1264409.1264693.fwd	PATRIC	CDS	1264409	1264693	285	PLF_1386_00023962	PGF_00798982	94	hypothetical protein; RBL00547
Bacillus T5_contig1	1386.2682	1386.2682.con.0001	fig|1386.2682.peg.1549	PATRIC.1386.2682.1386.2682.con.0001.CDS.1264869.1265423.fwd	PATRIC	CDS	1264869	1265423	555	PLF_1386_00017420	PGF_05518950	184	Beta-lactamase class C-like and penicillin binding proteins (PBPs) superfamily
Bacillus T5_contig1	1386.2682	1386.2682.con.0001	fig|1386.2682.peg.1550	PATRIC.1386.2682.1386.2682.con.0001.CDS.1265420.1266031.fwd	PATRIC	CDS	1265420	1266031	612	PLF_1386_00017420	PGF_05518950	203	Beta-lactamase class C-like and penicillin binding proteins (PBPs) superfamily
Bacillus T5_contig1	1386.2682	1386.2682.con.0001	fig|1386.2682.peg.1551	PATRIC.1386.2682.1386.2682.con.0001.CDS.1266028.1266240.fwd	PATRIC	CDS	1266028	1266240	213	PLF_1386_00017420	PGF_05518950	70	Beta-lactamase class C-like and penicillin binding proteins (PBPs) superfamily
Bacillus T5_contig1	1386.2682	1386.2682.con.0001	fig|1386.2682.peg.1552	PATRIC.1386.2682.1386.2682.con.0001.CDS.1266314.1266463.fwd	PATRIC	CDS	1266314	1266463	150	PLF_1386_00547078	PGF_12753914	49	hypothetical protein
Bacillus T5_contig1	1386.2682	1386.2682.con.0001	fig|1386.2682.peg.1553	PATRIC.1386.2682.1386.2682.con.0001.CDS.1266545.1267531.rev	PATRIC	CDS	1266545	1267531	987	PLF_1386_00065036	PGF_00062558	328	Arabinan endo-1,5-alpha-L-arabinosidase (EC 3.2.1.99)	GO:0046558|arabinan endo-1,5-alpha-L-arabinosidase activity
Bacillus T5_contig1	1386.2682	1386.2682.con.0001	fig|1386.2682.peg.1554	PATRIC.1386.2682.1386.2682.con.0001.CDS.1268655.1268834.fwd	PATRIC	CDS	1268655	1268834	180	PLF_1386_00027553	PGF_00384439	59	hypothetical protein
Bacillus T5_contig1	1386.2682	1386.2682.con.0001	fig|1386.2682.peg.1555	PATRIC.1386.2682.1386.2682.con.0001.CDS.1268868.1269446.fwd	PATRIC	CDS	1268868	1269446	579	PLF_1386_00003310	PGF_05562436	192	Maltose O-acetyltransferase (EC 2.3.1.79)	GO:0008925|maltose O-acetyltransferase activity
Bacillus T5_contig1	1386.2682	1386.2682.con.0001	fig|1386.2682.peg.1556	PATRIC.1386.2682.1386.2682.con.0001.CDS.1269533.1269898.rev	PATRIC	CDS	1269533	1269898	366	PLF_1386_00022375	PGF_00798364	121	hypothetical protein
Bacillus T5_contig1	1386.2682	1386.2682.con.0001	fig|1386.2682.peg.1557	PATRIC.1386.2682.1386.2682.con.0001.CDS.1270028.1270918.rev	PATRIC	CDS	1270028	1270918	891	PLF_1386_00012502	PGF_00017886	296	Transcriptional activator CysL, LysR family
Bacillus T5_contig1	1386.2682	1386.2682.con.0001	fig|1386.2682.peg.1558	PATRIC.1386.2682.1386.2682.con.0001.CDS.1271018.1271206.rev	PATRIC	CDS	1271018	1271206	189	PLF_1386_00067996	PGF_08063944	62	hypothetical protein
Bacillus T5_contig1	1386.2682	1386.2682.con.0001	fig|1386.2682.peg.1559	PATRIC.1386.2682.1386.2682.con.0001.CDS.1271239.1271868.fwd	PATRIC	CDS	1271239	1271868	630	PLF_1386_00003873	PGF_00055049	209	Sulfite reductase [NADPH] flavoprotein alpha-component (EC 1.8.1.2)	GO:0004783|sulfite reductase (NADPH) activity
Bacillus T5_contig1	1386.2682	1386.2682.con.0001	fig|1386.2682.peg.1560	PATRIC.1386.2682.1386.2682.con.0001.CDS.1271976.1272785.fwd	PATRIC	CDS	1271976	1272785	810	PLF_1386_00003873	PGF_00055049	269	Sulfite reductase [NADPH] flavoprotein alpha-component (EC 1.8.1.2)	GO:0004783|sulfite reductase (NADPH) activity
Bacillus T5_contig1	1386.2682	1386.2682.con.0001	fig|1386.2682.peg.1561	PATRIC.1386.2682.1386.2682.con.0001.CDS.1272806.1273066.fwd	PATRIC	CDS	1272806	1273066	261	PLF_1386_00003873	PGF_00055049	86	Sulfite reductase [NADPH] flavoprotein alpha-component (EC 1.8.1.2)	GO:0004783|sulfite reductase (NADPH) activity
Bacillus T5_contig1	1386.2682	1386.2682.con.0001	fig|1386.2682.peg.154	PATRIC.1386.2682.1386.2682.con.0001.CDS.127290.127871.rev	PATRIC	CDS	127290	127871	582	PLF_1386_00129247	PGF_00053890	193	Spore germination protein GerD
Bacillus T5_contig1	1386.2682	1386.2682.con.0001	fig|1386.2682.peg.1562	PATRIC.1386.2682.1386.2682.con.0001.CDS.1273094.1274338.fwd	PATRIC	CDS	1273094	1274338	1245	PLF_1386_00003944	PGF_00055052	414	Sulfite reductase [NADPH] hemoprotein beta-component (EC 1.8.1.2)	GO:0004783|sulfite reductase (NADPH) activity
Bacillus T5_contig1	1386.2682	1386.2682.con.0001	fig|1386.2682.peg.1563	PATRIC.1386.2682.1386.2682.con.0001.CDS.1274353.1274811.fwd	PATRIC	CDS	1274353	1274811	459	PLF_1386_00003944	PGF_00055052	152	Sulfite reductase [NADPH] hemoprotein beta-component (EC 1.8.1.2)	GO:0004783|sulfite reductase (NADPH) activity
Bacillus T5_contig1	1386.2682	1386.2682.con.0001	fig|1386.2682.peg.1564	PATRIC.1386.2682.1386.2682.con.0001.CDS.1274869.1275756.rev	PATRIC	CDS	1274869	1275756	888	PLF_1386_00116976	PGF_08225224	295	hypothetical protein
Bacillus T5_contig1	1386.2682	1386.2682.con.0001	fig|1386.2682.peg.1565	PATRIC.1386.2682.1386.2682.con.0001.CDS.1275848.1276720.fwd	PATRIC	CDS	1275848	1276720	873	PLF_1386_00022071	PGF_04047965	290	Permease of the drug/metabolite transporter (DMT) superfamily
Bacillus T5_contig1	1386.2682	1386.2682.con.0001	fig|1386.2682.peg.1566	PATRIC.1386.2682.1386.2682.con.0001.CDS.1276768.1277145.fwd	PATRIC	CDS	1276768	1277145	378	PLF_1386_00020760	PGF_00035192	125	Possible glyoxylase family protein (Lactoylglutathione lyase) (EC 4.4.1.5)	GO:0004462|lactoylglutathione lyase activity
Bacillus T5_contig1	1386.2682	1386.2682.con.0001	fig|1386.2682.peg.1567	PATRIC.1386.2682.1386.2682.con.0001.CDS.1277189.1277737.rev	PATRIC	CDS	1277189	1277737	549	PLF_1386_00015902	PGF_00843099	182	Uncharacterized protein YoeB
Bacillus T5_contig1	1386.2682	1386.2682.con.0001	fig|1386.2682.peg.1568	PATRIC.1386.2682.1386.2682.con.0001.CDS.1277893.1278018.rev	PATRIC	CDS	1277893	1278018	126	PLF_1386_00253222	PGF_04337573	41	hypothetical protein
Bacillus T5_contig1	1386.2682	1386.2682.con.0001	fig|1386.2682.peg.1569	PATRIC.1386.2682.1386.2682.con.0001.CDS.1278190.1278369.fwd	PATRIC	CDS	1278190	1278369	180	PLF_1386_00122450	PGF_02920362	59	Cell wall-binding protein YocH
Bacillus T5_contig1	1386.2682	1386.2682.con.0001	fig|1386.2682.peg.1570	PATRIC.1386.2682.1386.2682.con.0001.CDS.1278480.1278923.fwd	PATRIC	CDS	1278480	1278923	444	PLF_1386_00122450	PGF_02920362	147	Cell wall-binding protein YocH
Bacillus T5_contig1	1386.2682	1386.2682.con.0001	fig|1386.2682.peg.1571	PATRIC.1386.2682.1386.2682.con.0001.CDS.1278944.1280389.rev	PATRIC	CDS	1278944	1280389	1446	PLF_1386_00051336	PGF_01000105	481	Mobile element protein
Bacillus T5_contig1	1386.2682	1386.2682.con.0001	fig|1386.2682.peg.155	PATRIC.1386.2682.1386.2682.con.0001.CDS.127986.128585.fwd	PATRIC	CDS	127986	128585	600	PLF_1386_00020616	PGF_00015888	199	KinB signaling pathway activation protein
Bacillus T5_contig1	1386.2682	1386.2682.con.0001	fig|1386.2682.peg.1572	PATRIC.1386.2682.1386.2682.con.0001.CDS.1280370.1280537.rev	PATRIC	CDS	1280370	1280537	168			55	hypothetical protein
Bacillus T5_contig1	1386.2682	1386.2682.con.0001	fig|1386.2682.peg.1573	PATRIC.1386.2682.1386.2682.con.0001.CDS.1280527.1281951.rev	PATRIC	CDS	1280527	1281951	1425	PLF_1386_00022229	PGF_09996723	474	Uncharacterized MFS-type transporter
Bacillus T5_contig1	1386.2682	1386.2682.con.0001	fig|1386.2682.peg.1574	PATRIC.1386.2682.1386.2682.con.0001.CDS.1281978.1282544.rev	PATRIC	CDS	1281978	1282544	567	PLF_1386_00020897	PGF_07182652	188	Transcriptional regulator, AcrR family
Bacillus T5_contig1	1386.2682	1386.2682.con.0001	fig|1386.2682.peg.1575	PATRIC.1386.2682.1386.2682.con.0001.CDS.1282557.1282892.rev	PATRIC	CDS	1282557	1282892	336	PLF_1386_00050244	PGF_01058399	111	hypothetical protein
Bacillus T5_contig1	1386.2682	1386.2682.con.0001	fig|1386.2682.peg.1576	PATRIC.1386.2682.1386.2682.con.0001.CDS.1282921.1283334.rev	PATRIC	CDS	1282921	1283334	414	PLF_1386_00019978	PGF_12954221	137	hypothetical protein
Bacillus T5_contig1	1386.2682	1386.2682.con.0001	fig|1386.2682.peg.1577	PATRIC.1386.2682.1386.2682.con.0001.CDS.1283709.1284191.rev	PATRIC	CDS	1283709	1284191	483	PLF_1386_00030083	PGF_06917261	160	Repetitive hypothetical protein near ESAT cluster, SA0282 homolog
Bacillus T5_contig1	1386.2682	1386.2682.con.0001	fig|1386.2682.peg.1578	PATRIC.1386.2682.1386.2682.con.0001.CDS.1284195.1286243.rev	PATRIC	CDS	1284195	1286243	2049	PLF_1386_00023567	PGF_00414038	682	transposase protein
Bacillus T5_contig1	1386.2682	1386.2682.con.0001	fig|1386.2682.peg.156	PATRIC.1386.2682.1386.2682.con.0001.CDS.128594.128740.rev	PATRIC	CDS	128594	128740	147	PLF_1386_00020775	PGF_00037275	48	Probable polysaccharide deacetylase pdaB precursor
Bacillus T5_contig1	1386.2682	1386.2682.con.0001	fig|1386.2682.peg.1579	PATRIC.1386.2682.1386.2682.con.0001.CDS.1286464.1287111.fwd	PATRIC	CDS	1286464	1287111	648	PLF_1386_00020733	PGF_00032458	215	Phage protein
Bacillus T5_contig1	1386.2682	1386.2682.con.0001	fig|1386.2682.peg.1580	PATRIC.1386.2682.1386.2682.con.0001.CDS.1287125.1287781.rev	PATRIC	CDS	1287125	1287781	657	PLF_1386_00132997	PGF_00032918	218	Phage-like element PBSX protein xkdA
Bacillus T5_contig1	1386.2682	1386.2682.con.0001	fig|1386.2682.peg.157	PATRIC.1386.2682.1386.2682.con.0001.CDS.128767.129267.rev	PATRIC	CDS	128767	129267	501	PLF_1386_00020775	PGF_00037275	166	Probable polysaccharide deacetylase pdaB precursor
Bacillus T5_contig1	1386.2682	1386.2682.con.0001	fig|1386.2682.peg.1581	PATRIC.1386.2682.1386.2682.con.0001.CDS.1288017.1288322.rev	PATRIC	CDS	1288017	1288322	306	PLF_1386_00226396	PGF_07071655	101	Transcriptional regulator Xre, Cro/CI family
Bacillus T5_contig1	1386.2682	1386.2682.con.0001	fig|1386.2682.peg.1582	PATRIC.1386.2682.1386.2682.con.0001.CDS.1288495.1288755.fwd	PATRIC	CDS	1288495	1288755	261	PLF_1386_00024451	PGF_00799102	86	Repressor
Bacillus T5_contig1	1386.2682	1386.2682.con.0001	fig|1386.2682.peg.1583	PATRIC.1386.2682.1386.2682.con.0001.CDS.1288745.1289095.fwd	PATRIC	CDS	1288745	1289095	351	PLF_1386_00022343	PGF_00188799	116	hypothetical protein
Bacillus T5_contig1	1386.2682	1386.2682.con.0001	fig|1386.2682.peg.1584	PATRIC.1386.2682.1386.2682.con.0001.CDS.1289130.1290569.fwd	PATRIC	CDS	1289130	1290569	1440	PLF_1386_00021913	PGF_00421821	479	DNA replication helicase loader DnaC/DnaI
Bacillus T5_contig1	1386.2682	1386.2682.con.0001	fig|1386.2682.peg.1585	PATRIC.1386.2682.1386.2682.con.0001.CDS.1290569.1290739.fwd	PATRIC	CDS	1290569	1290739	171	PLF_1386_00023849	PGF_00798893	56	hypothetical protein; RBL05951
Bacillus T5_contig1	1386.2682	1386.2682.con.0001	fig|1386.2682.peg.1586	PATRIC.1386.2682.1386.2682.con.0001.CDS.1290840.1291022.fwd	PATRIC	CDS	1290840	1291022	183	PLF_1386_00350326	PGF_08814325	60	XkdD
Bacillus T5_contig1	1386.2682	1386.2682.con.0001	fig|1386.2682.peg.1587	PATRIC.1386.2682.1386.2682.con.0001.CDS.1291043.1291180.fwd	PATRIC	CDS	1291043	1291180	138	PLF_1386_00350326	PGF_08814325	45	XkdD
Bacillus T5_contig1	1386.2682	1386.2682.con.0001	fig|1386.2682.peg.1588	PATRIC.1386.2682.1386.2682.con.0001.CDS.1291177.1291380.fwd	PATRIC	CDS	1291177	1291380	204	PLF_1386_00016650	PGF_00269276	67	Phage-like element PBSX protein xtrA
Bacillus T5_contig1	1386.2682	1386.2682.con.0001	fig|1386.2682.peg.1589	PATRIC.1386.2682.1386.2682.con.0001.CDS.1291501.1292004.fwd	PATRIC	CDS	1291501	1292004	504	PLF_1386_00469761	PGF_08225224	167	prophage LambdaBa01, positive control factor Xpf, putative
Bacillus T5_contig1	1386.2682	1386.2682.con.0001	fig|1386.2682.peg.1590	PATRIC.1386.2682.1386.2682.con.0001.CDS.1292147.1292947.fwd	PATRIC	CDS	1292147	1292947	801	PLF_1386_00006636	PGF_07220970	266	Phage terminase, small subunit
Bacillus T5_contig1	1386.2682	1386.2682.con.0001	fig|1386.2682.peg.1591	PATRIC.1386.2682.1386.2682.con.0001.CDS.1292944.1294242.fwd	PATRIC	CDS	1292944	1294242	1299	PLF_1386_00474767	PGF_07052665	432	Phage terminase, large subunit
Bacillus T5_contig1	1386.2682	1386.2682.con.0001	fig|1386.2682.peg.12	PATRIC.1386.2682.1386.2682.con.0001.CDS.12933.13676.fwd	PATRIC	CDS	12933	13676	744	PLF_1386_00005431	PGF_05969969	247	tRNA(1)(Val) (adenine(37)-N(6))-methyltransferase (EC 2.1.1.223)
Bacillus T5_contig1	1386.2682	1386.2682.con.0001	fig|1386.2682.peg.1592	PATRIC.1386.2682.1386.2682.con.0001.CDS.1294246.1295760.fwd	PATRIC	CDS	1294246	1295760	1515	PLF_1386_00004419	PGF_00032919	504	Phage-like element PBSX protein xkdE
Bacillus T5_contig1	1386.2682	1386.2682.con.0001	fig|1386.2682.peg.1593	PATRIC.1386.2682.1386.2682.con.0001.CDS.1295768.1296346.fwd	PATRIC	CDS	1295768	1296346	579	PLF_1386_00022358	PGF_08225224	192	hypothetical protein
Bacillus T5_contig1	1386.2682	1386.2682.con.0001	fig|1386.2682.peg.1594	PATRIC.1386.2682.1386.2682.con.0001.CDS.1296343.1296615.fwd	PATRIC	CDS	1296343	1296615	273	PLF_1386_00022358	PGF_08225224	90	hypothetical protein
Bacillus T5_contig1	1386.2682	1386.2682.con.0001	fig|1386.2682.peg.1595	PATRIC.1386.2682.1386.2682.con.0001.CDS.1296633.1297568.fwd	PATRIC	CDS	1296633	1297568	936	PLF_1386_00004420	PGF_00032920	311	Phage-like element PBSX protein xkdG
Bacillus T5_contig1	1386.2682	1386.2682.con.0001	fig|1386.2682.peg.1596	PATRIC.1386.2682.1386.2682.con.0001.CDS.1297662.1298036.fwd	PATRIC	CDS	1297662	1298036	375	PLF_1386_00020015	PGF_00175462	124	Uncharacterized protein YqbG
Bacillus T5_contig1	1386.2682	1386.2682.con.0001	fig|1386.2682.peg.1597	PATRIC.1386.2682.1386.2682.con.0001.CDS.1298033.1298389.fwd	PATRIC	CDS	1298033	1298389	357	PLF_1386_00022657	PGF_10518603	118	Phage-like element PBSX protein xkdH
Bacillus T5_contig1	1386.2682	1386.2682.con.0001	fig|1386.2682.peg.1598	PATRIC.1386.2682.1386.2682.con.0001.CDS.1298386.1298874.fwd	PATRIC	CDS	1298386	1298874	489	PLF_1386_00023882	PGF_00356068	162	Lin1275 protein
Bacillus T5_contig1	1386.2682	1386.2682.con.0001	fig|1386.2682.peg.1599	PATRIC.1386.2682.1386.2682.con.0001.CDS.1298887.1299327.fwd	PATRIC	CDS	1298887	1299327	441	PLF_1386_00023883	PGF_00091061	146	Phage-like element PBSX protein xkdJ
Bacillus T5_contig1	1386.2682	1386.2682.con.0001	fig|1386.2682.peg.1600	PATRIC.1386.2682.1386.2682.con.0001.CDS.1299328.1299552.fwd	PATRIC	CDS	1299328	1299552	225	PLF_1386_00376615	PGF_00345603	74	hypothetical protein
Bacillus T5_contig1	1386.2682	1386.2682.con.0001	fig|1386.2682.peg.1601	PATRIC.1386.2682.1386.2682.con.0001.CDS.1299552.1299731.fwd	PATRIC	CDS	1299552	1299731	180	PLF_1386_00005444	PGF_00032922	59	Phage-like element PBSX protein xkdK
Bacillus T5_contig1	1386.2682	1386.2682.con.0001	fig|1386.2682.peg.1602	PATRIC.1386.2682.1386.2682.con.0001.CDS.1299746.1300897.fwd	PATRIC	CDS	1299746	1300897	1152	PLF_1386_00005444	PGF_00032922	383	Phage-like element PBSX protein xkdK
Bacillus T5_contig1	1386.2682	1386.2682.con.0001	fig|1386.2682.peg.1603	PATRIC.1386.2682.1386.2682.con.0001.CDS.1300899.1301342.fwd	PATRIC	CDS	1300899	1301342	444	PLF_1386_00004694	PGF_00032928	147	Phage-like element PBSX protein xkdM
Bacillus T5_contig1	1386.2682	1386.2682.con.0001	fig|1386.2682.peg.1604	PATRIC.1386.2682.1386.2682.con.0001.CDS.1301525.1301974.fwd	PATRIC	CDS	1301525	1301974	450	PLF_1386_00004695	PGF_00032930	149	Phage-like element PBSX protein xkdN
Bacillus T5_contig1	1386.2682	1386.2682.con.0001	fig|1386.2682.peg.1605	PATRIC.1386.2682.1386.2682.con.0001.CDS.1301998.1302153.fwd	PATRIC	CDS	1301998	1302153	156	PLF_1386_00020739	PGF_00032933	51	Phage-like element PBSX protein xkdN
Bacillus T5_contig1	1386.2682	1386.2682.con.0001	fig|1386.2682.peg.1606	PATRIC.1386.2682.1386.2682.con.0001.CDS.1302157.1302324.fwd	PATRIC	CDS	1302157	1302324	168	PLF_1386_00015022	PGF_00056039	55	Tail protein
Bacillus T5_contig1	1386.2682	1386.2682.con.0001	fig|1386.2682.peg.1607	PATRIC.1386.2682.1386.2682.con.0001.CDS.1302336.1304552.fwd	PATRIC	CDS	1302336	1304552	2217	PLF_1386_00015022	PGF_00056039	738	Tail protein
Bacillus T5_contig1	1386.2682	1386.2682.con.0001	fig|1386.2682.peg.1608	PATRIC.1386.2682.1386.2682.con.0001.CDS.1304522.1305373.fwd	PATRIC	CDS	1304522	1305373	852	PLF_1386_00015022	PGF_00056039	283	Tail protein
Bacillus T5_contig1	1386.2682	1386.2682.con.0001	fig|1386.2682.peg.1609	PATRIC.1386.2682.1386.2682.con.0001.CDS.1305373.1305936.fwd	PATRIC	CDS	1305373	1305936	564	PLF_1386_00015022	PGF_00056039	187	Tail protein
Bacillus T5_contig1	1386.2682	1386.2682.con.0001	fig|1386.2682.peg.1610	PATRIC.1386.2682.1386.2682.con.0001.CDS.1305929.1306510.fwd	PATRIC	CDS	1305929	1306510	582	PLF_1386_00194188	PGF_00032936	193	Phage-like element PBSX protein xkdP
Bacillus T5_contig1	1386.2682	1386.2682.con.0001	fig|1386.2682.peg.1611	PATRIC.1386.2682.1386.2682.con.0001.CDS.1306641.1307621.fwd	PATRIC	CDS	1306641	1307621	981	PLF_1386_00005481	PGF_00032942	326	Phage-like element PBSX protein xkdQ
Bacillus T5_contig1	1386.2682	1386.2682.con.0001	fig|1386.2682.peg.1612	PATRIC.1386.2682.1386.2682.con.0001.CDS.1307618.1307926.fwd	PATRIC	CDS	1307618	1307926	309	PLF_1386_00018360	PGF_00332647	102	FIG01234021: hypothetical protein
Bacillus T5_contig1	1386.2682	1386.2682.con.0001	fig|1386.2682.peg.1613	PATRIC.1386.2682.1386.2682.con.0001.CDS.1307945.1308370.fwd	PATRIC	CDS	1307945	1308370	426	PLF_1386_00004753	PGF_00032948	141	Phage-like element PBSX protein xkdS
Bacillus T5_contig1	1386.2682	1386.2682.con.0001	fig|1386.2682.peg.1614	PATRIC.1386.2682.1386.2682.con.0001.CDS.1308363.1308866.fwd	PATRIC	CDS	1308363	1308866	504	PLF_1386_00022080	PGF_01011503	167	Phage-like element PBSX protein xkdT
Bacillus T5_contig1	1386.2682	1386.2682.con.0001	fig|1386.2682.peg.1615	PATRIC.1386.2682.1386.2682.con.0001.CDS.1308929.1309405.fwd	PATRIC	CDS	1308929	1309405	477	PLF_1386_00022080	PGF_01011503	158	Phage-like element PBSX protein xkdT
Bacillus T5_contig1	1386.2682	1386.2682.con.0001	fig|1386.2682.peg.1616	PATRIC.1386.2682.1386.2682.con.0001.CDS.1309392.1309697.fwd	PATRIC	CDS	1309392	1309697	306	PLF_1386_00022081	PGF_00032950	101	Phage-like element PBSX protein xkdU
Bacillus T5_contig1	1386.2682	1386.2682.con.0001	fig|1386.2682.peg.1617	PATRIC.1386.2682.1386.2682.con.0001.CDS.1309745.1310311.fwd	PATRIC	CDS	1309745	1310311	567	PLF_1386_00022081	PGF_00032950	188	Phage-like element PBSX protein xkdU
Bacillus T5_contig1	1386.2682	1386.2682.con.0001	fig|1386.2682.peg.1618	PATRIC.1386.2682.1386.2682.con.0001.CDS.1310325.1310711.fwd	PATRIC	CDS	1310325	1310711	387	PLF_1386_00011417	PGF_00314568	128	hypothetical protein
Bacillus T5_contig1	1386.2682	1386.2682.con.0001	fig|1386.2682.peg.1619	PATRIC.1386.2682.1386.2682.con.0001.CDS.1310727.1311932.fwd	PATRIC	CDS	1310727	1311932	1206	PLF_1386_00338915	PGF_08225224	401	hypothetical protein
Bacillus T5_contig1	1386.2682	1386.2682.con.0001	fig|1386.2682.peg.1620	PATRIC.1386.2682.1386.2682.con.0001.CDS.1311977.1312936.fwd	PATRIC	CDS	1311977	1312936	960	PLF_1386_00041467	PGF_08225224	319	hypothetical protein
Bacillus T5_contig1	1386.2682	1386.2682.con.0001	fig|1386.2682.peg.1621	PATRIC.1386.2682.1386.2682.con.0001.CDS.1312958.1313227.fwd	PATRIC	CDS	1312958	1313227	270	PLF_1386_00311140	PGF_00232522	89	hypothetical protein
Bacillus T5_contig1	1386.2682	1386.2682.con.0001	fig|1386.2682.peg.1622	PATRIC.1386.2682.1386.2682.con.0001.CDS.1313242.1313505.fwd	PATRIC	CDS	1313242	1313505	264	PLF_1386_00007610	PGF_00072324	87	holin
Bacillus T5_contig1	1386.2682	1386.2682.con.0001	fig|1386.2682.peg.1623	PATRIC.1386.2682.1386.2682.con.0001.CDS.1313556.1314620.fwd	PATRIC	CDS	1313556	1314620	1065	PLF_1386_00008233	PGF_01466819	354	N-acetylmuramoyl-L-alanine amidase (EC 3.5.1.28)	GO:0008745|N-acetylmuramoyl-L-alanine amidase activity
Bacillus T5_contig1	1386.2682	1386.2682.con.0001	fig|1386.2682.peg.1624	PATRIC.1386.2682.1386.2682.con.0001.CDS.1314721.1315398.fwd	PATRIC	CDS	1314721	1315398	678	PLF_1386_00476575	PGF_06916656	225	Transcriptional regulator, GntR family
Bacillus T5_contig1	1386.2682	1386.2682.con.0001	fig|1386.2682.peg.1625	PATRIC.1386.2682.1386.2682.con.0001.CDS.1315421.1316437.fwd	PATRIC	CDS	1315421	1316437	1017	PLF_1386_00019699	PGF_10315399	338	Oxidoreductase, zinc-binding dehydrogenase family (EC 1.1.1.-)	GO:0000252|C-3 sterol dehydrogenase (C-4 sterol decarboxylase) activity
Bacillus T5_contig1	1386.2682	1386.2682.con.0001	fig|1386.2682.peg.1626	PATRIC.1386.2682.1386.2682.con.0001.CDS.1316458.1317555.fwd	PATRIC	CDS	1316458	1317555	1098	PLF_1386_00067147	PGF_06985891	365	Mannonate dehydratase (EC 4.2.1.8)	GO:0008927|mannonate dehydratase activity
Bacillus T5_contig1	1386.2682	1386.2682.con.0001	fig|1386.2682.peg.1627	PATRIC.1386.2682.1386.2682.con.0001.CDS.1317531.1318379.fwd	PATRIC	CDS	1317531	1318379	849	PLF_1386_00391414	PGF_02861862	282	D-mannonate oxidoreductase (EC 1.1.1.57)	GO:0008866|fructuronate reductase activity
Bacillus T5_contig1	1386.2682	1386.2682.con.0001	fig|1386.2682.peg.1628	PATRIC.1386.2682.1386.2682.con.0001.CDS.1318406.1319071.fwd	PATRIC	CDS	1318406	1319071	666	PLF_1386_00019698	PGF_10315399	221	Oxidoreductase, zinc-binding dehydrogenase family (EC 1.1.1.-)	GO:0000252|C-3 sterol dehydrogenase (C-4 sterol decarboxylase) activity
Bacillus T5_contig1	1386.2682	1386.2682.con.0001	fig|1386.2682.peg.1629	PATRIC.1386.2682.1386.2682.con.0001.CDS.1319068.1319418.fwd	PATRIC	CDS	1319068	1319418	351	PLF_1386_00019698	PGF_10315399	116	Oxidoreductase, zinc-binding dehydrogenase family (EC 1.1.1.-)	GO:0000252|C-3 sterol dehydrogenase (C-4 sterol decarboxylase) activity
Bacillus T5_contig1	1386.2682	1386.2682.con.0001	fig|1386.2682.peg.1630	PATRIC.1386.2682.1386.2682.con.0001.CDS.1319470.1319970.fwd	PATRIC	CDS	1319470	1319970	501	PLF_1386_00020601	PGF_10454159	166	Hexuronate transporter
Bacillus T5_contig1	1386.2682	1386.2682.con.0001	fig|1386.2682.peg.1631	PATRIC.1386.2682.1386.2682.con.0001.CDS.1319967.1320215.fwd	PATRIC	CDS	1319967	1320215	249	PLF_1386_00020601	PGF_10454159	82	Hexuronate transporter
Bacillus T5_contig1	1386.2682	1386.2682.con.0001	fig|1386.2682.peg.1632	PATRIC.1386.2682.1386.2682.con.0001.CDS.1320179.1320739.fwd	PATRIC	CDS	1320179	1320739	561	PLF_1386_00020601	PGF_10454159	186	Hexuronate transporter
Bacillus T5_contig1	1386.2682	1386.2682.con.0001	fig|1386.2682.peg.1633	PATRIC.1386.2682.1386.2682.con.0001.CDS.1320802.1320933.rev	PATRIC	CDS	1320802	1320933	132	PLF_1386_00022723	PGF_00182980	43	hypothetical protein
Bacillus T5_contig1	1386.2682	1386.2682.con.0001	fig|1386.2682.peg.1634	PATRIC.1386.2682.1386.2682.con.0001.CDS.1320968.1321198.rev	PATRIC	CDS	1320968	1321198	231	PLF_1386_00023857	PGF_08030151	76	hypothetical protein
Bacillus T5_contig1	1386.2682	1386.2682.con.0001	fig|1386.2682.peg.1635	PATRIC.1386.2682.1386.2682.con.0001.CDS.1321198.1321944.rev	PATRIC	CDS	1321198	1321944	747	PLF_1386_00021515	PGF_00281418	248	Stage II sporulation protein SpoIISA
Bacillus T5_contig1	1386.2682	1386.2682.con.0001	fig|1386.2682.peg.1636	PATRIC.1386.2682.1386.2682.con.0001.CDS.1322055.1323053.rev	PATRIC	CDS	1322055	1323053	999	PLF_1386_00000394	PGF_00037171	332	Probable low-affinity inorganic phosphate transporter
Bacillus T5_contig1	1386.2682	1386.2682.con.0001	fig|1386.2682.peg.1637	PATRIC.1386.2682.1386.2682.con.0001.CDS.1323066.1323683.rev	PATRIC	CDS	1323066	1323683	618	PLF_1386_00030045	PGF_01756668	205	UPF0111 protein YkaA, likely to be a phosphate transport regulator
Bacillus T5_contig1	1386.2682	1386.2682.con.0001	fig|1386.2682.peg.1638	PATRIC.1386.2682.1386.2682.con.0001.CDS.1324016.1324195.fwd	PATRIC	CDS	1324016	1324195	180	PLF_1386_00005079	PGF_02890229	59	Gamma-glutamyltranspeptidase (EC 2.3.2.2) @ Glutathione hydrolase (EC 3.4.19.13)	GO:0003840|gamma-glutamyltransferase activity;GO:0036374|glutathione hydrolase activity
Bacillus T5_contig1	1386.2682	1386.2682.con.0001	fig|1386.2682.peg.1639	PATRIC.1386.2682.1386.2682.con.0001.CDS.1324147.1324398.fwd	PATRIC	CDS	1324147	1324398	252	PLF_1386_00005079	PGF_02890229	83	Gamma-glutamyltranspeptidase (EC 2.3.2.2) @ Glutathione hydrolase (EC 3.4.19.13)	GO:0003840|gamma-glutamyltransferase activity;GO:0036374|glutathione hydrolase activity
Bacillus T5_contig1	1386.2682	1386.2682.con.0001	fig|1386.2682.peg.1640	PATRIC.1386.2682.1386.2682.con.0001.CDS.1324371.1324781.fwd	PATRIC	CDS	1324371	1324781	411	PLF_1386_00005079	PGF_02890229	136	Gamma-glutamyltranspeptidase (EC 2.3.2.2) @ Glutathione hydrolase (EC 3.4.19.13)	GO:0003840|gamma-glutamyltransferase activity;GO:0036374|glutathione hydrolase activity
Bacillus T5_contig1	1386.2682	1386.2682.con.0001	fig|1386.2682.peg.1641	PATRIC.1386.2682.1386.2682.con.0001.CDS.1324778.1325770.fwd	PATRIC	CDS	1324778	1325770	993	PLF_1386_00005079	PGF_02890229	330	Gamma-glutamyltranspeptidase (EC 2.3.2.2) @ Glutathione hydrolase (EC 3.4.19.13)	GO:0003840|gamma-glutamyltransferase activity;GO:0036374|glutathione hydrolase activity
Bacillus T5_contig1	1386.2682	1386.2682.con.0001	fig|1386.2682.peg.1642	PATRIC.1386.2682.1386.2682.con.0001.CDS.1325907.1326551.fwd	PATRIC	CDS	1325907	1326551	645	PLF_1386_00009101	PGF_10458966	214	hypothetical protein
Bacillus T5_contig1	1386.2682	1386.2682.con.0001	fig|1386.2682.peg.1643	PATRIC.1386.2682.1386.2682.con.0001.CDS.1326565.1327374.fwd	PATRIC	CDS	1326565	1327374	810		PGF_08225224	269	two-component sensor histidine kinase
Bacillus T5_contig1	1386.2682	1386.2682.con.0001	fig|1386.2682.peg.1644	PATRIC.1386.2682.1386.2682.con.0001.CDS.1327475.1328299.fwd	PATRIC	CDS	1327475	1328299	825	PLF_1386_00345166	PGF_09936339	274	Two-component system sensor histidine kinase
Bacillus T5_contig1	1386.2682	1386.2682.con.0001	fig|1386.2682.peg.1645	PATRIC.1386.2682.1386.2682.con.0001.CDS.1328299.1329504.fwd	PATRIC	CDS	1328299	1329504	1206	PLF_1386_00138308	PGF_08225224	401	hypothetical protein
Bacillus T5_contig1	1386.2682	1386.2682.con.0001	fig|1386.2682.peg.1646	PATRIC.1386.2682.1386.2682.con.0001.CDS.1329613.1330908.fwd	PATRIC	CDS	1329613	1330908	1296	PLF_1386_00205728	PGF_08225224	431	hypothetical protein
Bacillus T5_contig1	1386.2682	1386.2682.con.0001	fig|1386.2682.peg.1647	PATRIC.1386.2682.1386.2682.con.0001.CDS.1330921.1331859.fwd	PATRIC	CDS	1330921	1331859	939	PLF_1386_00458608	PGF_02876233	312	ABC transporter, permease protein 1 (cluster 1, maltose/g3p/polyamine/iron)
Bacillus T5_contig1	1386.2682	1386.2682.con.0001	fig|1386.2682.peg.1648	PATRIC.1386.2682.1386.2682.con.0001.CDS.1331863.1332690.fwd	PATRIC	CDS	1331863	1332690	828	PLF_1386_00470700	PGF_10552060	275	ABC transporter, permease protein 2 (cluster 1, maltose/g3p/polyamine/iron)
Bacillus T5_contig1	1386.2682	1386.2682.con.0001	fig|1386.2682.peg.1649	PATRIC.1386.2682.1386.2682.con.0001.CDS.1332773.1333807.fwd	PATRIC	CDS	1332773	1333807	1035	PLF_1386_00022217	PGF_00066093	344	Unsaturated rhamnogalacturonyl hydrolase (EC 3.2.1.172)
Bacillus T5_contig1	1386.2682	1386.2682.con.0001	fig|1386.2682.peg.1650	PATRIC.1386.2682.1386.2682.con.0001.CDS.1333917.1336133.fwd	PATRIC	CDS	1333917	1336133	2217	PLF_1386_00241935	PGF_08225224	738	hypothetical protein
Bacillus T5_contig1	1386.2682	1386.2682.con.0001	fig|1386.2682.peg.1651	PATRIC.1386.2682.1386.2682.con.0001.CDS.1336147.1336863.fwd	PATRIC	CDS	1336147	1336863	717	PLF_1386_00019010	PGF_03001013	238	Rhamnogalacturonan acetylesterase
Bacillus T5_contig1	1386.2682	1386.2682.con.0001	fig|1386.2682.peg.1652	PATRIC.1386.2682.1386.2682.con.0001.CDS.1336850.1337542.fwd	PATRIC	CDS	1336850	1337542	693	PLF_1386_00022361	PGF_00128766	230	Uncharacterized protein YesU
Bacillus T5_contig1	1386.2682	1386.2682.con.0001	fig|1386.2682.peg.1653	PATRIC.1386.2682.1386.2682.con.0001.CDS.1337557.1338168.fwd	PATRIC	CDS	1337557	1338168	612	PLF_1386_00020952	PGF_00734519	203	Uncharacterized protein YesV
Bacillus T5_contig1	1386.2682	1386.2682.con.0001	fig|1386.2682.peg.1654	PATRIC.1386.2682.1386.2682.con.0001.CDS.1338351.1340219.fwd	PATRIC	CDS	1338351	1340219	1869	PLF_1386_00008031	PGF_04134346	622	Rhamnogalacturonan endolyase (EC 4.2.2.23)
Bacillus T5_contig1	1386.2682	1386.2682.con.0001	fig|1386.2682.peg.1655	PATRIC.1386.2682.1386.2682.con.0001.CDS.1340240.1340518.fwd	PATRIC	CDS	1340240	1340518	279	PLF_1386_00023931	PGF_00798957	92	hypothetical protein; RBL05952
Bacillus T5_contig1	1386.2682	1386.2682.con.0001	fig|1386.2682.peg.1656	PATRIC.1386.2682.1386.2682.con.0001.CDS.1340515.1340709.fwd	PATRIC	CDS	1340515	1340709	195	PLF_1386_00023931	PGF_00798957	64	hypothetical protein; RBL05952
Bacillus T5_contig1	1386.2682	1386.2682.con.0001	fig|1386.2682.peg.1657	PATRIC.1386.2682.1386.2682.con.0001.CDS.1340750.1341868.fwd	PATRIC	CDS	1340750	1341868	1119	PLF_1386_00018237	PGF_00411862	372	rhamnogalacturonan acetylesterase
Bacillus T5_contig1	1386.2682	1386.2682.con.0001	fig|1386.2682.peg.1658	PATRIC.1386.2682.1386.2682.con.0001.CDS.1341936.1342079.fwd	PATRIC	CDS	1341936	1342079	144	PLF_1386_00008190	PGF_04134346	47	Rhamnogalacturonan endolyase (EC 4.2.2.23)
Bacillus T5_contig1	1386.2682	1386.2682.con.0001	fig|1386.2682.peg.1659	PATRIC.1386.2682.1386.2682.con.0001.CDS.1342202.1343821.fwd	PATRIC	CDS	1342202	1343821	1620	PLF_1386_00008190	PGF_04134346	539	Rhamnogalacturonan endolyase (EC 4.2.2.23)
Bacillus T5_contig1	1386.2682	1386.2682.con.0001	fig|1386.2682.peg.1660	PATRIC.1386.2682.1386.2682.con.0001.CDS.1343966.1344958.fwd	PATRIC	CDS	1343966	1344958	993	PLF_1386_00018750	PGF_00041767	330	Putative ion-channel protein
Bacillus T5_contig1	1386.2682	1386.2682.con.0001	fig|1386.2682.peg.1661	PATRIC.1386.2682.1386.2682.con.0001.CDS.1344975.1345619.fwd	PATRIC	CDS	1344975	1345619	645	PLF_1386_00136128	PGF_03001013	214	Rhamnogalacturonan acetylesterase
Bacillus T5_contig1	1386.2682	1386.2682.con.0001	fig|1386.2682.peg.1662	PATRIC.1386.2682.1386.2682.con.0001.CDS.1345616.1346827.fwd	PATRIC	CDS	1345616	1346827	1212	PLF_1386_00018576	PGF_04836613	403	beta-galactosidase (EC 3.2.1.23)	GO:0004565|beta-galactosidase activity
Bacillus T5_contig1	1386.2682	1386.2682.con.0001	fig|1386.2682.peg.1663	PATRIC.1386.2682.1386.2682.con.0001.CDS.1346824.1347612.fwd	PATRIC	CDS	1346824	1347612	789	PLF_1386_00018576	PGF_04836613	262	beta-galactosidase (EC 3.2.1.23)	GO:0004565|beta-galactosidase activity
Bacillus T5_contig1	1386.2682	1386.2682.con.0001	fig|1386.2682.peg.1664	PATRIC.1386.2682.1386.2682.con.0001.CDS.1347849.1348781.fwd	PATRIC	CDS	1347849	1348781	933	PLF_1386_00019940	PGF_03052505	310	Uncharacterized protein YetA
Bacillus T5_contig1	1386.2682	1386.2682.con.0001	fig|1386.2682.peg.1665	PATRIC.1386.2682.1386.2682.con.0001.CDS.1348781.1350376.fwd	PATRIC	CDS	1348781	1350376	1596	PLF_1386_00019940	PGF_03052505	531	Uncharacterized protein YetA
Bacillus T5_contig1	1386.2682	1386.2682.con.0001	fig|1386.2682.peg.1666	PATRIC.1386.2682.1386.2682.con.0001.CDS.1350462.1351985.fwd	PATRIC	CDS	1350462	1351985	1524	PLF_1386_00120128	PGF_07870324	507	ABC transporter, substrate-binding protein (cluster 1, maltose/g3p/polyamine/iron)
Bacillus T5_contig1	1386.2682	1386.2682.con.0001	fig|1386.2682.peg.158	PATRIC.1386.2682.1386.2682.con.0001.CDS.135177.136346.rev	PATRIC	CDS	135177	136346	1170	PLF_1386_00019705	PGF_00758260	389	Putative penicillin-binding protein PbpX
Bacillus T5_contig1	1386.2682	1386.2682.con.0001	fig|1386.2682.peg.1667	PATRIC.1386.2682.1386.2682.con.0001.CDS.1352026.1352979.fwd	PATRIC	CDS	1352026	1352979	954	PLF_1386_00459221	PGF_02876233	317	ABC transporter, permease protein 1 (cluster 1, maltose/g3p/polyamine/iron)
Bacillus T5_contig1	1386.2682	1386.2682.con.0001	fig|1386.2682.peg.1668	PATRIC.1386.2682.1386.2682.con.0001.CDS.1352998.1353882.fwd	PATRIC	CDS	1352998	1353882	885	PLF_1386_00009352	PGF_00413861	294	Uncharacterized transporter LplC, MetI family
Bacillus T5_contig1	1386.2682	1386.2682.con.0001	fig|1386.2682.peg.1669	PATRIC.1386.2682.1386.2682.con.0001.CDS.1353918.1355246.rev	PATRIC	CDS	1353918	1355246	1329	PLF_1386_00005635	PGF_00051368	442	Serine/threonine exchanger SteT
Bacillus T5_contig1	1386.2682	1386.2682.con.0001	fig|1386.2682.peg.1670	PATRIC.1386.2682.1386.2682.con.0001.CDS.1355420.1355569.fwd	PATRIC	CDS	1355420	1355569	150	PLF_1386_00033439	PGF_07650244	49	hypothetical protein
Bacillus T5_contig1	1386.2682	1386.2682.con.0001	fig|1386.2682.peg.1671	PATRIC.1386.2682.1386.2682.con.0001.CDS.1355566.1356519.fwd	PATRIC	CDS	1355566	1356519	954	PLF_1386_00544691	PGF_03013080	317	Putative ring-cleaving dioxygenase MhqA
Bacillus T5_contig1	1386.2682	1386.2682.con.0001	fig|1386.2682.peg.1672	PATRIC.1386.2682.1386.2682.con.0001.CDS.1356912.1357274.fwd	PATRIC	CDS	1356912	1357274	363	PLF_1386_00018944	PGF_08225224	120	hypothetical protein
Bacillus T5_contig1	1386.2682	1386.2682.con.0001	fig|1386.2682.peg.1673	PATRIC.1386.2682.1386.2682.con.0001.CDS.1357447.1358748.rev	PATRIC	CDS	1357447	1358748	1302	PLF_1386_00022144	PGF_01162199	433	Serine protease, DegP/HtrA, do-like (EC 3.4.21.-)
Bacillus T5_contig1	1386.2682	1386.2682.con.0001	fig|1386.2682.peg.1674	PATRIC.1386.2682.1386.2682.con.0001.CDS.1358904.1359716.fwd	PATRIC	CDS	1358904	1359716	813	PLF_1386_00022120	PGF_00045950	270	Pyrroline-5-carboxylate reductase (EC 1.5.1.2), ProG-like	GO:0004735|pyrroline-5-carboxylate reductase activity
Bacillus T5_contig1	1386.2682	1386.2682.con.0001	fig|1386.2682.peg.1675	PATRIC.1386.2682.1386.2682.con.0001.CDS.1359932.1360756.fwd	PATRIC	CDS	1359932	1360756	825	PLF_1386_00004742	PGF_05192570	274	D-aminopeptidase dipeptide-binding protein DppA (EC 3.4.11.-)
Bacillus T5_contig1	1386.2682	1386.2682.con.0001	fig|1386.2682.peg.1676	PATRIC.1386.2682.1386.2682.con.0001.CDS.1360772.1361428.fwd	PATRIC	CDS	1360772	1361428	657	PLF_1386_00005371	PGF_00822481	218	Dipeptide ABC transporter, permease protein DppB (TC 3.A.1.5.2)
Bacillus T5_contig1	1386.2682	1386.2682.con.0001	fig|1386.2682.peg.1677	PATRIC.1386.2682.1386.2682.con.0001.CDS.1361425.1361697.fwd	PATRIC	CDS	1361425	1361697	273	PLF_1386_00005371	PGF_00822481	90	Dipeptide ABC transporter, permease protein DppB (TC 3.A.1.5.2)
Bacillus T5_contig1	1386.2682	1386.2682.con.0001	fig|1386.2682.peg.1678	PATRIC.1386.2682.1386.2682.con.0001.CDS.1361702.1362661.fwd	PATRIC	CDS	1361702	1362661	960	PLF_1386_00004612	PGF_05847461	319	Dipeptide ABC transporter, permease protein DppC (TC 3.A.1.5.2)
Bacillus T5_contig1	1386.2682	1386.2682.con.0001	fig|1386.2682.peg.1679	PATRIC.1386.2682.1386.2682.con.0001.CDS.1362669.1363667.fwd	PATRIC	CDS	1362669	1363667	999	PLF_1386_00019561	PGF_00692866	332	Dipeptide ABC transporter, ATP-binding protein DppD (TC 3.A.1.5.2)
Bacillus T5_contig1	1386.2682	1386.2682.con.0001	fig|1386.2682.peg.1680	PATRIC.1386.2682.1386.2682.con.0001.CDS.1363700.1365325.fwd	PATRIC	CDS	1363700	1365325	1626	PLF_1386_00005552	PGF_00423553	541	Dipeptide ABC transporter, substrate-binding protein DppA (TC 3.A.1.5.2)
Bacillus T5_contig1	1386.2682	1386.2682.con.0001	fig|1386.2682.peg.159	PATRIC.1386.2682.1386.2682.con.0001.CDS.136521.136742.fwd	PATRIC	CDS	136521	136742	222	PLF_1386_00020004	PGF_00227248	73	hypothetical protein
Bacillus T5_contig1	1386.2682	1386.2682.con.0001	fig|1386.2682.peg.1681	PATRIC.1386.2682.1386.2682.con.0001.CDS.1365408.1366331.fwd	PATRIC	CDS	1365408	1366331	924	PLF_1386_00004580	PGF_06721510	307	Muramoyltetrapeptide carboxypeptidase (EC 3.4.17.13)
Bacillus T5_contig1	1386.2682	1386.2682.con.0001	fig|1386.2682.peg.13	PATRIC.1386.2682.1386.2682.con.0001.CDS.13663.13956.fwd	PATRIC	CDS	13663	13956	294	PLF_1386_00085874	PGF_09316422	97	UPF0213 protein YazA
Bacillus T5_contig1	1386.2682	1386.2682.con.0001	fig|1386.2682.peg.1682	PATRIC.1386.2682.1386.2682.con.0001.CDS.1366349.1367512.fwd	PATRIC	CDS	1366349	1367512	1164	PLF_1386_00023026	PGF_03148229	387	L-alanine-DL-glutamate epimerase (EC 5.1.1.n1)
Bacillus T5_contig1	1386.2682	1386.2682.con.0001	fig|1386.2682.peg.1683	PATRIC.1386.2682.1386.2682.con.0001.CDS.1367520.1368329.fwd	PATRIC	CDS	1367520	1368329	810	PLF_1386_00014981	PGF_00016014	269	L-alanyl-gamma-D-glutamyl-L-diamino acid endopeptidase
Bacillus T5_contig1	1386.2682	1386.2682.con.0001	fig|1386.2682.peg.1684	PATRIC.1386.2682.1386.2682.con.0001.CDS.1368349.1369362.fwd	PATRIC	CDS	1368349	1369362	1014	PLF_1386_00006163	PGF_07131324	337	Oligopeptide ABC transporter, ATP-binding protein OppF (TC 3.A.1.5.1)
Bacillus T5_contig1	1386.2682	1386.2682.con.0001	fig|1386.2682.peg.160	PATRIC.1386.2682.1386.2682.con.0001.CDS.136854.137831.fwd	PATRIC	CDS	136854	137831	978	PLF_1386_00374436	PGF_08066221	325	Bile acid sodium symporter
Bacillus T5_contig1	1386.2682	1386.2682.con.0001	fig|1386.2682.peg.1685	PATRIC.1386.2682.1386.2682.con.0001.CDS.1369455.1370342.rev	PATRIC	CDS	1369455	1370342	888	PLF_1386_00020692	PGF_08265260	295	NG,NG-dimethylarginine dimethylaminohydrolase 1 (EC 3.5.3.18)	GO:0016403|dimethylargininase activity
Bacillus T5_contig1	1386.2682	1386.2682.con.0001	fig|1386.2682.peg.1686	PATRIC.1386.2682.1386.2682.con.0001.CDS.1370533.1371051.fwd	PATRIC	CDS	1370533	1371051	519	PLF_1386_00004551	PGF_10386969	172	Acyl-CoA hydrolase (EC 3.1.2.20)	GO:0047617|acyl-CoA hydrolase activity
Bacillus T5_contig1	1386.2682	1386.2682.con.0001	fig|1386.2682.peg.1687	PATRIC.1386.2682.1386.2682.con.0001.CDS.1371171.1371905.fwd	PATRIC	CDS	1371171	1371905	735	PLF_1386_00133341	PGF_00787001	244	hypothetical protein
Bacillus T5_contig1	1386.2682	1386.2682.con.0001	fig|1386.2682.peg.1688	PATRIC.1386.2682.1386.2682.con.0001.CDS.1372018.1372131.fwd	PATRIC	CDS	1372018	1372131	114	PLF_1386_00049034	PGF_06820726	37	hypothetical protein
Bacillus T5_contig1	1386.2682	1386.2682.con.0001	fig|1386.2682.peg.1689	PATRIC.1386.2682.1386.2682.con.0001.CDS.1372115.1373422.fwd	PATRIC	CDS	1372115	1373422	1308	PLF_1386_00017994	PGF_02574816	435	Pectate lyase precursor (EC 4.2.2.2)	GO:0030570|pectate lyase activity
Bacillus T5_contig1	1386.2682	1386.2682.con.0001	fig|1386.2682.peg.1690	PATRIC.1386.2682.1386.2682.con.0001.CDS.1373542.1373862.fwd	PATRIC	CDS	1373542	1373862	321	PLF_1386_00001089	PGF_01662006	106	Transcriptional regulator, PadR family
Bacillus T5_contig1	1386.2682	1386.2682.con.0001	fig|1386.2682.peg.1691	PATRIC.1386.2682.1386.2682.con.0001.CDS.1373878.1374123.fwd	PATRIC	CDS	1373878	1374123	246	PLF_1386_00018181	PGF_00276283	81	hypothetical protein
Bacillus T5_contig1	1386.2682	1386.2682.con.0001	fig|1386.2682.peg.1692	PATRIC.1386.2682.1386.2682.con.0001.CDS.1374105.1374626.fwd	PATRIC	CDS	1374105	1374626	522	PLF_1386_00018181	PGF_00276283	173	hypothetical protein
Bacillus T5_contig1	1386.2682	1386.2682.con.0001	fig|1386.2682.peg.1693	PATRIC.1386.2682.1386.2682.con.0001.CDS.1374719.1375219.fwd	PATRIC	CDS	1374719	1375219	501	PLF_1386_00374215	PGF_08225224	166	hypothetical protein
Bacillus T5_contig1	1386.2682	1386.2682.con.0001	fig|1386.2682.peg.1694	PATRIC.1386.2682.1386.2682.con.0001.CDS.1375224.1375745.fwd	PATRIC	CDS	1375224	1375745	522	PLF_1386_00021168	PGF_00204364	173	Uncharacterized protein YkkA
Bacillus T5_contig1	1386.2682	1386.2682.con.0001	fig|1386.2682.peg.1695	PATRIC.1386.2682.1386.2682.con.0001.CDS.1375954.1376283.fwd	PATRIC	CDS	1375954	1376283	330		PGF_02038611	109	Broad-specificity multidrug efflux pump YkkC
Bacillus T5_contig1	1386.2682	1386.2682.con.0001	fig|1386.2682.peg.1696	PATRIC.1386.2682.1386.2682.con.0001.CDS.1376283.1376597.fwd	PATRIC	CDS	1376283	1376597	315	PLF_1386_00369375	PGF_07295574	104	Broad-specificity multidrug efflux pump YkkD
Bacillus T5_contig1	1386.2682	1386.2682.con.0001	fig|1386.2682.peg.1697	PATRIC.1386.2682.1386.2682.con.0001.CDS.1376702.1377604.fwd	PATRIC	CDS	1376702	1377604	903	PLF_1386_00004000	PGF_00006320	300	Formyltetrahydrofolate deformylase (EC 3.5.1.10)	GO:0008864|formyltetrahydrofolate deformylase activity
Bacillus T5_contig1	1386.2682	1386.2682.con.0001	fig|1386.2682.peg.1698	PATRIC.1386.2682.1386.2682.con.0001.CDS.1377708.1377845.fwd	PATRIC	CDS	1377708	1377845	138	PLF_1386_00028168	PGF_10341603	45	hypothetical protein
Bacillus T5_contig1	1386.2682	1386.2682.con.0001	fig|1386.2682.peg.1699	PATRIC.1386.2682.1386.2682.con.0001.CDS.1377942.1378664.fwd	PATRIC	CDS	1377942	1378664	723	PLF_1386_00462751	PGF_09129813	240	Glutamate 5-kinase (EC 2.7.2.11) / RNA-binding C-terminal domain PUA	GO:0004349|glutamate 5-kinase activity
Bacillus T5_contig1	1386.2682	1386.2682.con.0001	fig|1386.2682.peg.161	PATRIC.1386.2682.1386.2682.con.0001.CDS.137866.138279.fwd	PATRIC	CDS	137866	138279	414	PLF_1386_00022303	PGF_00227892	137	Uncharacterized protein YxaJ
Bacillus T5_contig1	1386.2682	1386.2682.con.0001	fig|1386.2682.peg.1700	PATRIC.1386.2682.1386.2682.con.0001.CDS.1378904.1379038.fwd	PATRIC	CDS	1378904	1379038	135	PLF_1386_00462751	PGF_09129813	44	Glutamate 5-kinase (EC 2.7.2.11) / RNA-binding C-terminal domain PUA	GO:0004349|glutamate 5-kinase activity
Bacillus T5_contig1	1386.2682	1386.2682.con.0001	fig|1386.2682.peg.1701	PATRIC.1386.2682.1386.2682.con.0001.CDS.1379051.1379407.fwd	PATRIC	CDS	1379051	1379407	357	PLF_1386_00000046	PGF_05387084	118	Gamma-glutamyl phosphate reductase (EC 1.2.1.41)	GO:0004350|glutamate-5-semialdehyde dehydrogenase activity
Bacillus T5_contig1	1386.2682	1386.2682.con.0001	fig|1386.2682.peg.1702	PATRIC.1386.2682.1386.2682.con.0001.CDS.1379404.1379781.fwd	PATRIC	CDS	1379404	1379781	378	PLF_1386_00000046	PGF_05387084	125	Gamma-glutamyl phosphate reductase (EC 1.2.1.41)	GO:0004350|glutamate-5-semialdehyde dehydrogenase activity
Bacillus T5_contig1	1386.2682	1386.2682.con.0001	fig|1386.2682.peg.1703	PATRIC.1386.2682.1386.2682.con.0001.CDS.1379763.1380296.fwd	PATRIC	CDS	1379763	1380296	534	PLF_1386_00000046	PGF_05387084	177	Gamma-glutamyl phosphate reductase (EC 1.2.1.41)	GO:0004350|glutamate-5-semialdehyde dehydrogenase activity
Bacillus T5_contig1	1386.2682	1386.2682.con.0001	fig|1386.2682.peg.1704	PATRIC.1386.2682.1386.2682.con.0001.CDS.1380408.1380830.fwd	PATRIC	CDS	1380408	1380830	423	PLF_1386_00000422	PGF_07654591	140	Organic hydroperoxide resistance protein
Bacillus T5_contig1	1386.2682	1386.2682.con.0001	fig|1386.2682.peg.1705	PATRIC.1386.2682.1386.2682.con.0001.CDS.1380872.1381324.rev	PATRIC	CDS	1380872	1381324	453	PLF_1386_00005221	PGF_00586606	150	Organic hydroperoxide resistance transcriptional regulator
Bacillus T5_contig1	1386.2682	1386.2682.con.0001	fig|1386.2682.peg.1706	PATRIC.1386.2682.1386.2682.con.0001.CDS.1381484.1381723.fwd	PATRIC	CDS	1381484	1381723	240	PLF_1386_00000422	PGF_07654591	79	Organic hydroperoxide resistance protein
Bacillus T5_contig1	1386.2682	1386.2682.con.0001	fig|1386.2682.peg.1707	PATRIC.1386.2682.1386.2682.con.0001.CDS.1381720.1381896.fwd	PATRIC	CDS	1381720	1381896	177	PLF_1386_00000422	PGF_07654591	58	Organic hydroperoxide resistance protein
Bacillus T5_contig1	1386.2682	1386.2682.con.0001	fig|1386.2682.peg.1708	PATRIC.1386.2682.1386.2682.con.0001.CDS.1381968.1382633.fwd	PATRIC	CDS	1381968	1382633	666	PLF_1386_00245469	PGF_10320813	221	hypothetical protein
Bacillus T5_contig1	1386.2682	1386.2682.con.0001	fig|1386.2682.peg.1709	PATRIC.1386.2682.1386.2682.con.0001.CDS.1382663.1383133.rev	PATRIC	CDS	1382663	1383133	471	PLF_1386_00006156	PGF_08095018	156	Guanine deaminase (EC 3.5.4.3)	GO:0008892|guanine deaminase activity
Bacillus T5_contig1	1386.2682	1386.2682.con.0001	fig|1386.2682.peg.162	PATRIC.1386.2682.1386.2682.con.0001.CDS.138295.139164.rev	PATRIC	CDS	138295	139164	870	PLF_1386_00019710	PGF_10329977	289	Phenazine biosynthesis protein PhzF like
Bacillus T5_contig1	1386.2682	1386.2682.con.0001	fig|1386.2682.peg.1710	PATRIC.1386.2682.1386.2682.con.0001.CDS.1383280.1383912.fwd	PATRIC	CDS	1383280	1383912	633	PLF_1386_00020747	PGF_02921701	210	Phosphoglycerate mutase family 1
Bacillus T5_contig1	1386.2682	1386.2682.con.0001	fig|1386.2682.peg.1711	PATRIC.1386.2682.1386.2682.con.0001.CDS.1383955.1384668.rev	PATRIC	CDS	1383955	1384668	714	PLF_1386_00019964	PGF_05701189	237	hypothetical protein
Bacillus T5_contig1	1386.2682	1386.2682.con.0001	fig|1386.2682.peg.1712	PATRIC.1386.2682.1386.2682.con.0001.CDS.1384665.1384979.rev	PATRIC	CDS	1384665	1384979	315	PLF_1386_00021209	PGF_00261025	104	hypothetical protein
Bacillus T5_contig1	1386.2682	1386.2682.con.0001	fig|1386.2682.peg.1713	PATRIC.1386.2682.1386.2682.con.0001.CDS.1385187.1387475.rev	PATRIC	CDS	1385187	1387475	2289	PLF_1386_00471841	PGF_01219411	762	5-methyltetrahydropteroyltriglutamate--homocysteine methyltransferase (EC 2.1.1.14)	GO:0003871|5-methyltetrahydropteroyltriglutamate-homocysteine S-methyltransferase activity
Bacillus T5_contig1	1386.2682	1386.2682.con.0001	fig|1386.2682.peg.1714	PATRIC.1386.2682.1386.2682.con.0001.CDS.1387946.1388899.rev	PATRIC	CDS	1387946	1388899	954	PLF_1386_00005308	PGF_01654560	317	Major intracellular serine protease precursor (EC 3.4.21.-)
Bacillus T5_contig1	1386.2682	1386.2682.con.0001	fig|1386.2682.peg.1715	PATRIC.1386.2682.1386.2682.con.0001.CDS.1389192.1389347.fwd	PATRIC	CDS	1389192	1389347	156			51	FIG01233221: hypothetical protein
Bacillus T5_contig1	1386.2682	1386.2682.con.0001	fig|1386.2682.peg.1716	PATRIC.1386.2682.1386.2682.con.0001.CDS.1389627.1389743.rev	PATRIC	CDS	1389627	1389743	117			38	hypothetical protein
Bacillus T5_contig1	1386.2682	1386.2682.con.0001	fig|1386.2682.peg.1717	PATRIC.1386.2682.1386.2682.con.0001.CDS.1389898.1390632.fwd	PATRIC	CDS	1389898	1390632	735	PLF_1386_00004315	PGF_04560429	244	Mg/Co/Ni transporter MgtE, CBS domain-containing
Bacillus T5_contig1	1386.2682	1386.2682.con.0001	fig|1386.2682.peg.1718	PATRIC.1386.2682.1386.2682.con.0001.CDS.1390767.1391252.fwd	PATRIC	CDS	1390767	1391252	486	PLF_1386_00004315	PGF_04560429	161	Mg/Co/Ni transporter MgtE, CBS domain-containing
Bacillus T5_contig1	1386.2682	1386.2682.con.0001	fig|1386.2682.peg.1719	PATRIC.1386.2682.1386.2682.con.0001.CDS.1391343.1391750.fwd	PATRIC	CDS	1391343	1391750	408	PLF_1386_00012148	PGF_00735461	135	hypothetical protein
Bacillus T5_contig1	1386.2682	1386.2682.con.0001	fig|1386.2682.peg.1720	PATRIC.1386.2682.1386.2682.con.0001.CDS.1391781.1392113.rev	PATRIC	CDS	1391781	1392113	333	PLF_1386_00005554	PGF_00010774	110	HTH-type transcriptional regulator tnrA
Bacillus T5_contig1	1386.2682	1386.2682.con.0001	fig|1386.2682.peg.1721	PATRIC.1386.2682.1386.2682.con.0001.CDS.1392305.1392460.fwd	PATRIC	CDS	1392305	1392460	156	PLF_1386_00021171	PGF_00142906	51	Uncharacterized protein YkzB
Bacillus T5_contig1	1386.2682	1386.2682.con.0001	fig|1386.2682.peg.1722	PATRIC.1386.2682.1386.2682.con.0001.CDS.1392567.1392746.fwd	PATRIC	CDS	1392567	1392746	180	PLF_1386_00022659	PGF_07491215	59	FIG01236524: hypothetical protein
Bacillus T5_contig1	1386.2682	1386.2682.con.0001	fig|1386.2682.peg.163	PATRIC.1386.2682.1386.2682.con.0001.CDS.139270.140499.rev	PATRIC	CDS	139270	140499	1230	PLF_1386_00004337	PGF_00068420	409	Protein YzbB
Bacillus T5_contig1	1386.2682	1386.2682.con.0001	fig|1386.2682.peg.14	PATRIC.1386.2682.1386.2682.con.0001.CDS.13928.14806.fwd	PATRIC	CDS	13928	14806	879	PLF_1386_00000562	PGF_03215471	292	16S rRNA (cytidine(1402)-2'-O)-methyltransferase (EC 2.1.1.198)
Bacillus T5_contig1	1386.2682	1386.2682.con.0001	fig|1386.2682.peg.1723	PATRIC.1386.2682.1386.2682.con.0001.CDS.1392919.1393428.fwd	PATRIC	CDS	1392919	1393428	510	PLF_1386_00005453	PGF_10423881	169	Transcriptional regulator, MarR family
Bacillus T5_contig1	1386.2682	1386.2682.con.0001	fig|1386.2682.peg.1724	PATRIC.1386.2682.1386.2682.con.0001.CDS.1393385.1393639.rev	PATRIC	CDS	1393385	1393639	255	PLF_1386_00117904	PGF_00017227	84	ATP-dependent DNA ligase (EC 6.5.1.1) clustered with Ku protein, LigD	GO:0003910|DNA ligase (ATP) activity
Bacillus T5_contig1	1386.2682	1386.2682.con.0001	fig|1386.2682.peg.1725	PATRIC.1386.2682.1386.2682.con.0001.CDS.1393675.1395234.rev	PATRIC	CDS	1393675	1395234	1560	PLF_1386_00117904	PGF_00017227	519	ATP-dependent DNA ligase (EC 6.5.1.1) clustered with Ku protein, LigD	GO:0003910|DNA ligase (ATP) activity
Bacillus T5_contig1	1386.2682	1386.2682.con.0001	fig|1386.2682.peg.1726	PATRIC.1386.2682.1386.2682.con.0001.CDS.1395238.1396110.rev	PATRIC	CDS	1395238	1396110	873	PLF_1386_00004223	PGF_03152833	290	Ku domain protein
Bacillus T5_contig1	1386.2682	1386.2682.con.0001	fig|1386.2682.peg.1727	PATRIC.1386.2682.1386.2682.con.0001.CDS.1396264.1397916.rev	PATRIC	CDS	1396264	1397916	1653	PLF_1386_00018736	PGF_00816143	550	Predicted signal transduction protein
Bacillus T5_contig1	1386.2682	1386.2682.con.0001	fig|1386.2682.peg.1728	PATRIC.1386.2682.1386.2682.con.0001.CDS.1398029.1398160.rev	PATRIC	CDS	1398029	1398160	132			43	hypothetical protein
Bacillus T5_contig1	1386.2682	1386.2682.con.0001	fig|1386.2682.peg.1729	PATRIC.1386.2682.1386.2682.con.0001.CDS.1398206.1398574.fwd	PATRIC	CDS	1398206	1398574	369	PLF_1386_00539125	PGF_00819204	122	Uncharacterized DedA family protein YkoX
Bacillus T5_contig1	1386.2682	1386.2682.con.0001	fig|1386.2682.peg.1730	PATRIC.1386.2682.1386.2682.con.0001.CDS.1398601.1398846.fwd	PATRIC	CDS	1398601	1398846	246	PLF_1386_00539125	PGF_00819204	81	Uncharacterized DedA family protein YkoX
Bacillus T5_contig1	1386.2682	1386.2682.con.0001	fig|1386.2682.peg.1731	PATRIC.1386.2682.1386.2682.con.0001.CDS.1399118.1399885.fwd	PATRIC	CDS	1399118	1399885	768	PLF_1386_00013423	PGF_02614796	255	Uncharacterized membrane protein YkoY
Bacillus T5_contig1	1386.2682	1386.2682.con.0001	fig|1386.2682.peg.1732	PATRIC.1386.2682.1386.2682.con.0001.CDS.1400177.1400932.fwd	PATRIC	CDS	1400177	1400932	756	PLF_1386_00004513	PGF_00046280	251	RNA polymerase heat shock sigma factor SigI
Bacillus T5_contig1	1386.2682	1386.2682.con.0001	fig|1386.2682.peg.1733	PATRIC.1386.2682.1386.2682.con.0001.CDS.1400929.1402020.fwd	PATRIC	CDS	1400929	1402020	1092	PLF_1386_00021117	PGF_08225224	363	hypothetical protein
Bacillus T5_contig1	1386.2682	1386.2682.con.0001	fig|1386.2682.peg.1734	PATRIC.1386.2682.1386.2682.con.0001.CDS.1402033.1402230.rev	PATRIC	CDS	1402033	1402230	198	PLF_1386_00019779	PGF_00053045	65	Small, acid-soluble spore protein D
Bacillus T5_contig1	1386.2682	1386.2682.con.0001	fig|1386.2682.peg.1735	PATRIC.1386.2682.1386.2682.con.0001.CDS.1402361.1403080.rev	PATRIC	CDS	1402361	1403080	720	PLF_1386_00018140	PGF_02969185	239	FIG01228638: hypothetical protein
Bacillus T5_contig1	1386.2682	1386.2682.con.0001	fig|1386.2682.peg.1736	PATRIC.1386.2682.1386.2682.con.0001.CDS.1403222.1404115.fwd	PATRIC	CDS	1403222	1404115	894	PLF_1386_00019731	PGF_00037828	297	Protease HtpX
Bacillus T5_contig1	1386.2682	1386.2682.con.0001	fig|1386.2682.peg.1737	PATRIC.1386.2682.1386.2682.con.0001.CDS.1404260.1405609.fwd	PATRIC	CDS	1404260	1405609	1350	PLF_1386_00453391	PGF_00234864	449	KtrCD potassium uptake system, integral membrane component KtrD
Bacillus T5_contig1	1386.2682	1386.2682.con.0001	fig|1386.2682.peg.164	PATRIC.1386.2682.1386.2682.con.0001.CDS.140499.141293.rev	PATRIC	CDS	140499	141293	795	PLF_1386_00116199	PGF_05406959	264	beta-N-acetylglucosaminidase (EC 3.2.1.52)	GO:0004563|beta-N-acetylhexosaminidase activity
Bacillus T5_contig1	1386.2682	1386.2682.con.0001	fig|1386.2682.peg.1738	PATRIC.1386.2682.1386.2682.con.0001.CDS.1405721.1406158.fwd	PATRIC	CDS	1405721	1406158	438	PLF_1386_00016369	PGF_06875694	145	Penicillin-binding protein 3
Bacillus T5_contig1	1386.2682	1386.2682.con.0001	fig|1386.2682.peg.1739	PATRIC.1386.2682.1386.2682.con.0001.CDS.1406251.1407720.fwd	PATRIC	CDS	1406251	1407720	1470	PLF_1386_00016369	PGF_06875694	489	Penicillin-binding protein 3
Bacillus T5_contig1	1386.2682	1386.2682.con.0001	fig|1386.2682.peg.1740	PATRIC.1386.2682.1386.2682.con.0001.CDS.1407768.1407983.fwd	PATRIC	CDS	1407768	1407983	216	PLF_1386_00012564	PGF_00381010	71	hypothetical protein
Bacillus T5_contig1	1386.2682	1386.2682.con.0001	fig|1386.2682.peg.1741	PATRIC.1386.2682.1386.2682.con.0001.CDS.1407980.1408168.fwd	PATRIC	CDS	1407980	1408168	189	PLF_1386_00023521	PGF_04040854	62	unknown
Bacillus T5_contig1	1386.2682	1386.2682.con.0001	fig|1386.2682.peg.1742	PATRIC.1386.2682.1386.2682.con.0001.CDS.1408221.1408799.rev	PATRIC	CDS	1408221	1408799	579	PLF_1386_00372645	PGF_00247656	192	Putative membrane-bound acyltransferase YkrP
Bacillus T5_contig1	1386.2682	1386.2682.con.0001	fig|1386.2682.peg.1743	PATRIC.1386.2682.1386.2682.con.0001.CDS.1408796.1409245.rev	PATRIC	CDS	1408796	1409245	450		PGF_00247656	149	Putative membrane-bound acyltransferase YkrP
Bacillus T5_contig1	1386.2682	1386.2682.con.0001	fig|1386.2682.peg.1744	PATRIC.1386.2682.1386.2682.con.0001.CDS.1409555.1411765.fwd	PATRIC	CDS	1409555	1411765	2211	PLF_1386_00299734	PGF_10546334	736	Sporulation kinase E (EC 2.7.13.3)	GO:0004673|protein histidine kinase activity
Bacillus T5_contig1	1386.2682	1386.2682.con.0001	fig|1386.2682.peg.1745	PATRIC.1386.2682.1386.2682.con.0001.CDS.1411773.1412270.fwd	PATRIC	CDS	1411773	1412270	498	PLF_1386_00133083	PGF_10483430	165	Methylated-DNA--protein-cysteine methyltransferase (EC 2.1.1.63)	GO:0003908|methylated-DNA-[protein]-cysteine S-methyltransferase activity
Bacillus T5_contig1	1386.2682	1386.2682.con.0001	fig|1386.2682.peg.1746	PATRIC.1386.2682.1386.2682.con.0001.CDS.1412362.1412475.fwd	PATRIC	CDS	1412362	1412475	114	PLF_1386_00193340	PGF_03086988	37	FIG01240017: hypothetical protein
Bacillus T5_contig1	1386.2682	1386.2682.con.0001	fig|1386.2682.peg.1747	PATRIC.1386.2682.1386.2682.con.0001.CDS.1412482.1412901.rev	PATRIC	CDS	1412482	1412901	420	PLF_1386_00004899	PGF_03375688	139	S-methyl-5-thioribose-1-phosphate isomerase (EC 5.3.1.23)	GO:0046523|S-methyl-5-thioribose-1-phosphate isomerase activity
Bacillus T5_contig1	1386.2682	1386.2682.con.0001	fig|1386.2682.peg.1748	PATRIC.1386.2682.1386.2682.con.0001.CDS.1412932.1413540.rev	PATRIC	CDS	1412932	1413540	609	PLF_1386_00004899	PGF_03375688	202	S-methyl-5-thioribose-1-phosphate isomerase (EC 5.3.1.23)	GO:0046523|S-methyl-5-thioribose-1-phosphate isomerase activity
Bacillus T5_contig1	1386.2682	1386.2682.con.0001	fig|1386.2682.peg.165	PATRIC.1386.2682.1386.2682.con.0001.CDS.141320.142210.rev	PATRIC	CDS	141320	142210	891	PLF_1386_00116199	PGF_05406959	296	beta-N-acetylglucosaminidase (EC 3.2.1.52)	GO:0004563|beta-N-acetylhexosaminidase activity
Bacillus T5_contig1	1386.2682	1386.2682.con.0001	fig|1386.2682.peg.1749	PATRIC.1386.2682.1386.2682.con.0001.CDS.1413629.1414741.rev	PATRIC	CDS	1413629	1414741	1113	PLF_1386_00113008	PGF_00426782	370	5-methylthioribose kinase (EC 2.7.1.100)	GO:0046522|S-methyl-5-thioribose kinase activity
Bacillus T5_contig1	1386.2682	1386.2682.con.0001	fig|1386.2682.peg.1750	PATRIC.1386.2682.1386.2682.con.0001.CDS.1415053.1415547.rev	PATRIC	CDS	1415053	1415547	495	PLF_1386_00006147	PGF_00847718	164	Aliphatic amidase AmiE (EC 3.5.1.4)	GO:0004040|amidase activity
Bacillus T5_contig1	1386.2682	1386.2682.con.0001	fig|1386.2682.peg.1751	PATRIC.1386.2682.1386.2682.con.0001.CDS.1415517.1415831.rev	PATRIC	CDS	1415517	1415831	315	PLF_1386_00006147	PGF_00847718	104	Aliphatic amidase AmiE (EC 3.5.1.4)	GO:0004040|amidase activity
Bacillus T5_contig1	1386.2682	1386.2682.con.0001	fig|1386.2682.peg.1752	PATRIC.1386.2682.1386.2682.con.0001.CDS.1415927.1417117.fwd	PATRIC	CDS	1415927	1417117	1191	PLF_1386_00000675	PGF_00008313	396	Glutamine-dependent 2-keto-4-methylthiobutyrate transaminase
Bacillus T5_contig1	1386.2682	1386.2682.con.0001	fig|1386.2682.peg.1753	PATRIC.1386.2682.1386.2682.con.0001.CDS.1417324.1417755.fwd	PATRIC	CDS	1417324	1417755	432	PLF_1386_00450385	PGF_00028694	143	2,3-diketo-5-methylthiopentyl-1-phosphate enolase (EC 5.3.2.5)
Bacillus T5_contig1	1386.2682	1386.2682.con.0001	fig|1386.2682.peg.1754	PATRIC.1386.2682.1386.2682.con.0001.CDS.1417755.1417970.fwd	PATRIC	CDS	1417755	1417970	216	PLF_1386_00450385	PGF_00028694	71	2,3-diketo-5-methylthiopentyl-1-phosphate enolase (EC 5.3.2.5)
Bacillus T5_contig1	1386.2682	1386.2682.con.0001	fig|1386.2682.peg.1755	PATRIC.1386.2682.1386.2682.con.0001.CDS.1417982.1418476.fwd	PATRIC	CDS	1417982	1418476	495	PLF_1386_00450385	PGF_00028694	164	2,3-diketo-5-methylthiopentyl-1-phosphate enolase (EC 5.3.2.5)
Bacillus T5_contig1	1386.2682	1386.2682.con.0001	fig|1386.2682.peg.1756	PATRIC.1386.2682.1386.2682.con.0001.CDS.1418562.1419845.fwd	PATRIC	CDS	1418562	1419845	1284	PLF_1386_00020664	PGF_04019877	427	2-hydroxy-3-keto-5-methylthiopentenyl-1-phosphate phosphatase (EC 3.1.3.87) / Methylthioribulose-1-phosphate dehydratase (EC 4.2.1.109)	GO:0046570|methylthioribulose 1-phosphate dehydratase activity
Bacillus T5_contig1	1386.2682	1386.2682.con.0001	fig|1386.2682.peg.1757	PATRIC.1386.2682.1386.2682.con.0001.CDS.1419865.1420272.fwd	PATRIC	CDS	1419865	1420272	408	PLF_1386_00000476	PGF_03226402	135	1,2-dihydroxy-3-keto-5-methylthiopentene dioxygenase (EC 1.13.11.54)	GO:0010309|acireductone dioxygenase [iron(II)-requiring] activity
Bacillus T5_contig1	1386.2682	1386.2682.con.0001	fig|1386.2682.peg.1758	PATRIC.1386.2682.1386.2682.con.0001.CDS.1420269.1420403.fwd	PATRIC	CDS	1420269	1420403	135	PLF_1386_00000476	PGF_03226402	44	1,2-dihydroxy-3-keto-5-methylthiopentene dioxygenase (EC 1.13.11.54)	GO:0010309|acireductone dioxygenase [iron(II)-requiring] activity
Bacillus T5_contig1	1386.2682	1386.2682.con.0001	fig|1386.2682.peg.1759	PATRIC.1386.2682.1386.2682.con.0001.CDS.1420428.1420892.rev	PATRIC	CDS	1420428	1420892	465	PLF_1386_00019591	PGF_00006322	154	Fosfomycin resistance protein FosB
Bacillus T5_contig1	1386.2682	1386.2682.con.0001	fig|1386.2682.peg.1760	PATRIC.1386.2682.1386.2682.con.0001.CDS.1420879.1421208.rev	PATRIC	CDS	1420879	1421208	330	PLF_1386_00071732	PGF_05492126	109	DUF1232 domain-containing protein
Bacillus T5_contig1	1386.2682	1386.2682.con.0001	fig|1386.2682.peg.1761	PATRIC.1386.2682.1386.2682.con.0001.CDS.1421427.1421669.fwd	PATRIC	CDS	1421427	1421669	243	PLF_1386_00014863	PGF_02446827	80	Spo0E regulatory protein, specific dephosphorylation of Spo0A-P (stage 0 sporulation)
Bacillus T5_contig1	1386.2682	1386.2682.con.0001	fig|1386.2682.peg.1762	PATRIC.1386.2682.1386.2682.con.0001.CDS.1421731.1423242.rev	PATRIC	CDS	1421731	1423242	1512	PLF_1386_00019790	PGF_00053943	503	Sporulation kinase D (EC 2.7.13.3)	GO:0004673|protein histidine kinase activity
Bacillus T5_contig1	1386.2682	1386.2682.con.0001	fig|1386.2682.peg.166	PATRIC.1386.2682.1386.2682.con.0001.CDS.142216.142428.rev	PATRIC	CDS	142216	142428	213	PLF_1386_00116199	PGF_05406959	70	beta-N-acetylglucosaminidase (EC 3.2.1.52)	GO:0004563|beta-N-acetylhexosaminidase activity
Bacillus T5_contig1	1386.2682	1386.2682.con.0001	fig|1386.2682.peg.1763	PATRIC.1386.2682.1386.2682.con.0001.CDS.1423480.1423935.fwd	PATRIC	CDS	1423480	1423935	456	PLF_1386_00462685	PGF_10423881	151	Transcriptional regulator, MarR family
Bacillus T5_contig1	1386.2682	1386.2682.con.0001	fig|1386.2682.peg.1764	PATRIC.1386.2682.1386.2682.con.0001.CDS.1423917.1424696.rev	PATRIC	CDS	1423917	1424696	780	PLF_1386_00004745	PGF_01899924	259	Flagellar motor rotation protein MotB
Bacillus T5_contig1	1386.2682	1386.2682.con.0001	fig|1386.2682.peg.167	PATRIC.1386.2682.1386.2682.con.0001.CDS.142443.142877.rev	PATRIC	CDS	142443	142877	435	PLF_1386_00013800	PGF_00064241	144	UPF0214 protein YfeW
Bacillus T5_contig1	1386.2682	1386.2682.con.0001	fig|1386.2682.peg.1765	PATRIC.1386.2682.1386.2682.con.0001.CDS.1424730.1425533.rev	PATRIC	CDS	1424730	1425533	804	PLF_1386_00003861	PGF_04321257	267	Flagellar motor rotation protein MotA
Bacillus T5_contig1	1386.2682	1386.2682.con.0001	fig|1386.2682.peg.1766	PATRIC.1386.2682.1386.2682.con.0001.CDS.1425732.1427828.rev	PATRIC	CDS	1425732	1427828	2097	PLF_1386_00050876	PGF_02155509	698	ATP-dependent Clp protease, ATP-binding subunit ClpE
Bacillus T5_contig1	1386.2682	1386.2682.con.0001	fig|1386.2682.peg.1767	PATRIC.1386.2682.1386.2682.con.0001.CDS.1427844.1428011.rev	PATRIC	CDS	1427844	1428011	168			55	hypothetical protein
Bacillus T5_contig1	1386.2682	1386.2682.con.0001	fig|1386.2682.peg.1768	PATRIC.1386.2682.1386.2682.con.0001.CDS.1428049.1429083.fwd	PATRIC	CDS	1428049	1429083	1035	PLF_1386_00005429	PGF_00811541	344	Uncharacterized membrane protein YkvI
Bacillus T5_contig1	1386.2682	1386.2682.con.0001	fig|1386.2682.peg.168	PATRIC.1386.2682.1386.2682.con.0001.CDS.142929.143054.fwd	PATRIC	CDS	142929	143054	126			41	hypothetical protein
Bacillus T5_contig1	1386.2682	1386.2682.con.0001	fig|1386.2682.peg.1769	PATRIC.1386.2682.1386.2682.con.0001.CDS.1429348.1430007.fwd	PATRIC	CDS	1429348	1430007	660	PLF_1386_00000077	PGF_00625415	219	7-cyano-7-deazaguanine synthase (EC 6.3.4.20)
Bacillus T5_contig1	1386.2682	1386.2682.con.0001	fig|1386.2682.peg.1770	PATRIC.1386.2682.1386.2682.con.0001.CDS.1430010.1430450.fwd	PATRIC	CDS	1430010	1430450	441	PLF_1386_00065330	PGF_02139563	146	6-carboxy-5,6,7,8-tetrahydropterin synthase (EC 4.1.2.50)
Bacillus T5_contig1	1386.2682	1386.2682.con.0001	fig|1386.2682.peg.1771	PATRIC.1386.2682.1386.2682.con.0001.CDS.1430443.1431174.fwd	PATRIC	CDS	1430443	1431174	732	PLF_1386_00000741	PGF_02386833	243	7-carboxy-7-deazaguanine synthase (EC 4.3.99.3)
Bacillus T5_contig1	1386.2682	1386.2682.con.0001	fig|1386.2682.peg.169	PATRIC.1386.2682.1386.2682.con.0001.CDS.143107.143787.rev	PATRIC	CDS	143107	143787	681	PLF_1386_00013800	PGF_00064241	226	UPF0214 protein YfeW
Bacillus T5_contig1	1386.2682	1386.2682.con.0001	fig|1386.2682.peg.1772	PATRIC.1386.2682.1386.2682.con.0001.CDS.1431196.1431693.fwd	PATRIC	CDS	1431196	1431693	498	PLF_1386_00004461	PGF_00024855	165	NADPH-dependent 7-cyano-7-deazaguanine reductase (EC 1.7.1.13)	GO:0033739|preQ1 synthase activity
Bacillus T5_contig1	1386.2682	1386.2682.con.0001	fig|1386.2682.peg.1773	PATRIC.1386.2682.1386.2682.con.0001.CDS.1431858.1432109.fwd	PATRIC	CDS	1431858	1432109	252			83	hypothetical protein
Bacillus T5_contig1	1386.2682	1386.2682.con.0001	fig|1386.2682.peg.1774	PATRIC.1386.2682.1386.2682.con.0001.CDS.1432339.1433397.fwd	PATRIC	CDS	1432339	1433397	1059	PLF_1386_00034114	PGF_01615525	352	Phage integrase
Bacillus T5_contig1	1386.2682	1386.2682.con.0001	fig|1386.2682.peg.1775	PATRIC.1386.2682.1386.2682.con.0001.CDS.1433464.1434384.fwd	PATRIC	CDS	1433464	1434384	921	PLF_1386_00119529	PGF_00637759	306	Phage integrase
Bacillus T5_contig1	1386.2682	1386.2682.con.0001	fig|1386.2682.peg.1776	PATRIC.1386.2682.1386.2682.con.0001.CDS.1434435.1434551.rev	PATRIC	CDS	1434435	1434551	117	PLF_1386_00093626	PGF_09500272	38	hypothetical protein
Bacillus T5_contig1	1386.2682	1386.2682.con.0001	fig|1386.2682.peg.1777	PATRIC.1386.2682.1386.2682.con.0001.CDS.1434532.1434864.rev	PATRIC	CDS	1434532	1434864	333	PLF_1386_00079076	PGF_02950661	110	hypothetical protein
Bacillus T5_contig1	1386.2682	1386.2682.con.0001	fig|1386.2682.peg.1778	PATRIC.1386.2682.1386.2682.con.0001.CDS.1434876.1436306.rev	PATRIC	CDS	1434876	1436306	1431	PLF_1386_00474061	PGF_08225224	476	hypothetical protein
Bacillus T5_contig1	1386.2682	1386.2682.con.0001	fig|1386.2682.peg.1779	PATRIC.1386.2682.1386.2682.con.0001.CDS.1436423.1436704.fwd	PATRIC	CDS	1436423	1436704	282			93	hypothetical protein
Bacillus T5_contig1	1386.2682	1386.2682.con.0001	fig|1386.2682.peg.1780	PATRIC.1386.2682.1386.2682.con.0001.CDS.1436740.1436913.rev	PATRIC	CDS	1436740	1436913	174	PLF_1386_00005054	PGF_07682099	57	hypothetical protein
Bacillus T5_contig1	1386.2682	1386.2682.con.0001	fig|1386.2682.peg.1781	PATRIC.1386.2682.1386.2682.con.0001.CDS.1436960.1437136.rev	PATRIC	CDS	1436960	1437136	177	PLF_1386_00539304	PGF_12891132	58	hypothetical protein
Bacillus T5_contig1	1386.2682	1386.2682.con.0001	fig|1386.2682.peg.1782	PATRIC.1386.2682.1386.2682.con.0001.CDS.1437237.1437452.rev	PATRIC	CDS	1437237	1437452	216	PLF_1386_00056414		71	hypothetical protein
Bacillus T5_contig1	1386.2682	1386.2682.con.0001	fig|1386.2682.peg.1783	PATRIC.1386.2682.1386.2682.con.0001.CDS.1437492.1437824.rev	PATRIC	CDS	1437492	1437824	333	PLF_1386_00030477	PGF_00965502	110	hypothetical protein
Bacillus T5_contig1	1386.2682	1386.2682.con.0001	fig|1386.2682.peg.1784	PATRIC.1386.2682.1386.2682.con.0001.CDS.1437942.1438115.rev	PATRIC	CDS	1437942	1438115	174	PLF_1386_00027856	PGF_10550810	57	hypothetical protein
Bacillus T5_contig1	1386.2682	1386.2682.con.0001	fig|1386.2682.peg.1785	PATRIC.1386.2682.1386.2682.con.0001.CDS.1438421.1438639.fwd	PATRIC	CDS	1438421	1438639	219	PLF_1386_00270590	PGF_05520273	72	predicted transcriptional regulator
Bacillus T5_contig1	1386.2682	1386.2682.con.0001	fig|1386.2682.peg.170	PATRIC.1386.2682.1386.2682.con.0001.CDS.143855.143983.rev	PATRIC	CDS	143855	143983	129	PLF_1386_00452083	PGF_02648683	42	PTS system, N-acetylmuramic acid-specific IIB component (EC 2.7.1.192) / PTS system, N-acetylmuramic acid-specific IIC component
Bacillus T5_contig1	1386.2682	1386.2682.con.0001	fig|1386.2682.peg.1786	PATRIC.1386.2682.1386.2682.con.0001.CDS.1438874.1439236.rev	PATRIC	CDS	1438874	1439236	363	PLF_1386_00321416	PGF_07079115	120	hypothetical protein
Bacillus T5_contig1	1386.2682	1386.2682.con.0001	fig|1386.2682.peg.1787	PATRIC.1386.2682.1386.2682.con.0001.CDS.1439248.1440771.rev	PATRIC	CDS	1439248	1440771	1524	PLF_1386_00008112	PGF_00414038	507	transposase protein
Bacillus T5_contig1	1386.2682	1386.2682.con.0001	fig|1386.2682.peg.1788	PATRIC.1386.2682.1386.2682.con.0001.CDS.1441081.1441266.rev	PATRIC	CDS	1441081	1441266	186	PLF_1386_00152805	PGF_00762763	61	hypothetical protein
Bacillus T5_contig1	1386.2682	1386.2682.con.0001	fig|1386.2682.peg.1789	PATRIC.1386.2682.1386.2682.con.0001.CDS.1441452.1441802.fwd	PATRIC	CDS	1441452	1441802	351	PLF_1386_00042403	PGF_00807049	116	hypothetical protein
Bacillus T5_contig1	1386.2682	1386.2682.con.0001	fig|1386.2682.peg.1790	PATRIC.1386.2682.1386.2682.con.0001.CDS.1441799.1442137.fwd	PATRIC	CDS	1441799	1442137	339	PLF_1386_00066365	PGF_00819831	112	hypothetical protein
Bacillus T5_contig1	1386.2682	1386.2682.con.0001	fig|1386.2682.peg.171	PATRIC.1386.2682.1386.2682.con.0001.CDS.144211.145221.rev	PATRIC	CDS	144211	145221	1011	PLF_1386_00452083	PGF_02648683	336	PTS system, N-acetylmuramic acid-specific IIB component (EC 2.7.1.192) / PTS system, N-acetylmuramic acid-specific IIC component
Bacillus T5_contig1	1386.2682	1386.2682.con.0001	fig|1386.2682.peg.1791	PATRIC.1386.2682.1386.2682.con.0001.CDS.1442134.1442331.fwd	PATRIC	CDS	1442134	1442331	198	PLF_1386_00067016	PGF_03018224	65	hypothetical protein
Bacillus T5_contig1	1386.2682	1386.2682.con.0001	fig|1386.2682.peg.1792	PATRIC.1386.2682.1386.2682.con.0001.CDS.1442328.1442552.fwd	PATRIC	CDS	1442328	1442552	225			74	hypothetical protein
Bacillus T5_contig1	1386.2682	1386.2682.con.0001	fig|1386.2682.peg.1793	PATRIC.1386.2682.1386.2682.con.0001.CDS.1442662.1443204.fwd	PATRIC	CDS	1442662	1443204	543	PLF_1386_00065684	PGF_01084634	180	hypothetical protein
Bacillus T5_contig1	1386.2682	1386.2682.con.0001	fig|1386.2682.peg.1794	PATRIC.1386.2682.1386.2682.con.0001.CDS.1444336.1444563.fwd	PATRIC	CDS	1444336	1444563	228	PLF_1386_00059363	PGF_00816920	75	hypothetical protein
Bacillus T5_contig1	1386.2682	1386.2682.con.0001	fig|1386.2682.peg.1795	PATRIC.1386.2682.1386.2682.con.0001.CDS.1444666.1445037.fwd	PATRIC	CDS	1444666	1445037	372	PLF_1386_00070919	PGF_00823406	123	hypothetical protein
Bacillus T5_contig1	1386.2682	1386.2682.con.0001	fig|1386.2682.peg.1796	PATRIC.1386.2682.1386.2682.con.0001.CDS.1445104.1445439.fwd	PATRIC	CDS	1445104	1445439	336	PLF_1386_00056878	PGF_00691687	111	hypothetical protein
Bacillus T5_contig1	1386.2682	1386.2682.con.0001	fig|1386.2682.peg.1797	PATRIC.1386.2682.1386.2682.con.0001.CDS.1445470.1445742.fwd	PATRIC	CDS	1445470	1445742	273	PLF_1386_00070920	PGF_08124791	90	hypothetical protein
Bacillus T5_contig1	1386.2682	1386.2682.con.0001	fig|1386.2682.peg.1798	PATRIC.1386.2682.1386.2682.con.0001.CDS.1445792.1445980.fwd	PATRIC	CDS	1445792	1445980	189	PLF_1386_00053832	PGF_00812697	62	hypothetical protein
Bacillus T5_contig1	1386.2682	1386.2682.con.0001	fig|1386.2682.peg.1799	PATRIC.1386.2682.1386.2682.con.0001.CDS.1446018.1446464.fwd	PATRIC	CDS	1446018	1446464	447	PLF_1386_00243307	PGF_06063706	148	hypothetical protein
Bacillus T5_contig1	1386.2682	1386.2682.con.0001	fig|1386.2682.peg.1800	PATRIC.1386.2682.1386.2682.con.0001.CDS.1447507.1447701.fwd	PATRIC	CDS	1447507	1447701	195	PLF_1386_00068000	PGF_00821037	64	hypothetical protein
Bacillus T5_contig1	1386.2682	1386.2682.con.0001	fig|1386.2682.peg.1801	PATRIC.1386.2682.1386.2682.con.0001.CDS.1447698.1447844.fwd	PATRIC	CDS	1447698	1447844	147	PLF_1386_00189595	PGF_00815608	48	hypothetical protein
Bacillus T5_contig1	1386.2682	1386.2682.con.0001	fig|1386.2682.peg.1802	PATRIC.1386.2682.1386.2682.con.0001.CDS.1447868.1448137.fwd	PATRIC	CDS	1447868	1448137	270	PLF_1386_00107759	PGF_00728061	89	hypothetical protein
Bacillus T5_contig1	1386.2682	1386.2682.con.0001	fig|1386.2682.peg.1803	PATRIC.1386.2682.1386.2682.con.0001.CDS.1448158.1448313.fwd	PATRIC	CDS	1448158	1448313	156	PLF_1386_00160442	PGF_05256505	51	hypothetical protein
Bacillus T5_contig1	1386.2682	1386.2682.con.0001	fig|1386.2682.peg.1804	PATRIC.1386.2682.1386.2682.con.0001.CDS.1448430.1448717.fwd	PATRIC	CDS	1448430	1448717	288	PLF_1386_00535241	PGF_08225224	95	hypothetical protein
Bacillus T5_contig1	1386.2682	1386.2682.con.0001	fig|1386.2682.peg.1805	PATRIC.1386.2682.1386.2682.con.0001.CDS.1448926.1449453.fwd	PATRIC	CDS	1448926	1449453	528	PLF_1386_00300356	PGF_08225224	175	hypothetical protein
Bacillus T5_contig1	1386.2682	1386.2682.con.0001	fig|1386.2682.peg.1806	PATRIC.1386.2682.1386.2682.con.0001.CDS.1449473.1450018.rev	PATRIC	CDS	1449473	1450018	546	PLF_1386_00541169	PGF_08225224	181	Integrase
Bacillus T5_contig1	1386.2682	1386.2682.con.0001	fig|1386.2682.peg.1807	PATRIC.1386.2682.1386.2682.con.0001.CDS.1450123.1450980.fwd	PATRIC	CDS	1450123	1450980	858	PLF_1386_00024714	PGF_08225224	285	hypothetical protein
Bacillus T5_contig1	1386.2682	1386.2682.con.0001	fig|1386.2682.peg.1808	PATRIC.1386.2682.1386.2682.con.0001.CDS.1450956.1451876.fwd	PATRIC	CDS	1450956	1451876	921		PGF_08225224	306	FIG01235023: hypothetical protein
Bacillus T5_contig1	1386.2682	1386.2682.con.0001	fig|1386.2682.peg.1809	PATRIC.1386.2682.1386.2682.con.0001.CDS.1451892.1452320.fwd	PATRIC	CDS	1451892	1452320	429	PLF_1386_00085083	PGF_00831679	142	Phage protein
Bacillus T5_contig1	1386.2682	1386.2682.con.0001	fig|1386.2682.peg.1810	PATRIC.1386.2682.1386.2682.con.0001.CDS.1452323.1453930.fwd	PATRIC	CDS	1452323	1453930	1608	PLF_1386_00187329	PGF_04008555	535	FIG01245128: hypothetical protein
Bacillus T5_contig1	1386.2682	1386.2682.con.0001	fig|1386.2682.peg.172	PATRIC.1386.2682.1386.2682.con.0001.CDS.145248.146096.rev	PATRIC	CDS	145248	146096	849	PLF_1386_00014011	PGF_00059807	282	Uncharacterized transcriptional regulator YbbH, RpiR family
Bacillus T5_contig1	1386.2682	1386.2682.con.0001	fig|1386.2682.peg.1811	PATRIC.1386.2682.1386.2682.con.0001.CDS.1453930.1454763.fwd	PATRIC	CDS	1453930	1454763	834	PLF_1386_00110684	PGF_00048453	277	Rhs-family protein
Bacillus T5_contig1	1386.2682	1386.2682.con.0001	fig|1386.2682.peg.1812	PATRIC.1386.2682.1386.2682.con.0001.CDS.1454750.1455304.fwd	PATRIC	CDS	1454750	1455304	555	PLF_1386_00312075	PGF_00815518	184	hypothetical protein
Bacillus T5_contig1	1386.2682	1386.2682.con.0001	fig|1386.2682.peg.1813	PATRIC.1386.2682.1386.2682.con.0001.CDS.1455419.1456150.fwd	PATRIC	CDS	1455419	1456150	732	PLF_1386_00462240	PGF_08225224	243	hypothetical protein
Bacillus T5_contig1	1386.2682	1386.2682.con.0001	fig|1386.2682.peg.1814	PATRIC.1386.2682.1386.2682.con.0001.CDS.1456204.1457295.fwd	PATRIC	CDS	1456204	1457295	1092	PLF_1386_00391677	PGF_08136148	363	Phage protein
Bacillus T5_contig1	1386.2682	1386.2682.con.0001	fig|1386.2682.peg.1815	PATRIC.1386.2682.1386.2682.con.0001.CDS.1457347.1457562.fwd	PATRIC	CDS	1457347	1457562	216	PLF_1386_00057804	PGF_00815519	71	hypothetical protein
Bacillus T5_contig1	1386.2682	1386.2682.con.0001	fig|1386.2682.peg.1816	PATRIC.1386.2682.1386.2682.con.0001.CDS.1457577.1457963.fwd	PATRIC	CDS	1457577	1457963	387	PLF_1386_00057776	PGF_00815494	128	FIG01236729: hypothetical protein
Bacillus T5_contig1	1386.2682	1386.2682.con.0001	fig|1386.2682.peg.1817	PATRIC.1386.2682.1386.2682.con.0001.CDS.1457964.1458302.fwd	PATRIC	CDS	1457964	1458302	339	PLF_1386_00365721	PGF_08148517	112	hypothetical protein
Bacillus T5_contig1	1386.2682	1386.2682.con.0001	fig|1386.2682.peg.1818	PATRIC.1386.2682.1386.2682.con.0001.CDS.1458299.1458709.fwd	PATRIC	CDS	1458299	1458709	411	PLF_1386_00310864	PGF_01050563	136	hypothetical protein
Bacillus T5_contig1	1386.2682	1386.2682.con.0001	fig|1386.2682.peg.1819	PATRIC.1386.2682.1386.2682.con.0001.CDS.1458713.1459087.fwd	PATRIC	CDS	1458713	1459087	375	PLF_1386_00270794	PGF_05332112	124	hypothetical protein
Bacillus T5_contig1	1386.2682	1386.2682.con.0001	fig|1386.2682.peg.1820	PATRIC.1386.2682.1386.2682.con.0001.CDS.1459126.1459671.fwd	PATRIC	CDS	1459126	1459671	546	PLF_1386_00279783	PGF_00809722	181	hypothetical protein
Bacillus T5_contig1	1386.2682	1386.2682.con.0001	fig|1386.2682.peg.1821	PATRIC.1386.2682.1386.2682.con.0001.CDS.1459729.1460097.fwd	PATRIC	CDS	1459729	1460097	369	PLF_1386_00057805	PGF_08194539	122	hypothetical protein
Bacillus T5_contig1	1386.2682	1386.2682.con.0001	fig|1386.2682.peg.1822	PATRIC.1386.2682.1386.2682.con.0001.CDS.1460433.1463243.fwd	PATRIC	CDS	1460433	1463243	2811	PLF_1386_00067564	PGF_08225224	936	hypothetical protein
Bacillus T5_contig1	1386.2682	1386.2682.con.0001	fig|1386.2682.peg.173	PATRIC.1386.2682.1386.2682.con.0001.CDS.146115.146438.rev	PATRIC	CDS	146115	146438	324	PLF_1386_00005480	PGF_00023835	107	N-acetylmuramic acid 6-phosphate etherase (EC 4.2.1.126)
Bacillus T5_contig1	1386.2682	1386.2682.con.0001	fig|1386.2682.peg.1823	PATRIC.1386.2682.1386.2682.con.0001.CDS.1463261.1464103.fwd	PATRIC	CDS	1463261	1464103	843	PLF_1386_00053456	PGF_00812539	280	hypothetical protein
Bacillus T5_contig1	1386.2682	1386.2682.con.0001	fig|1386.2682.peg.1824	PATRIC.1386.2682.1386.2682.con.0001.CDS.1464114.1465478.fwd	PATRIC	CDS	1464114	1465478	1365	PLF_1386_00190162	PGF_06494787	454	Phage endopeptidase
Bacillus T5_contig1	1386.2682	1386.2682.con.0001	fig|1386.2682.peg.1825	PATRIC.1386.2682.1386.2682.con.0001.CDS.1465494.1467470.fwd	PATRIC	CDS	1465494	1467470	1977	PLF_1386_00064700	PGF_08225224	658	hypothetical protein
Bacillus T5_contig1	1386.2682	1386.2682.con.0001	fig|1386.2682.peg.174	PATRIC.1386.2682.1386.2682.con.0001.CDS.146648.147028.rev	PATRIC	CDS	146648	147028	381	PLF_1386_00005480	PGF_00023835	126	N-acetylmuramic acid 6-phosphate etherase (EC 4.2.1.126)
Bacillus T5_contig1	1386.2682	1386.2682.con.0001	fig|1386.2682.peg.1826	PATRIC.1386.2682.1386.2682.con.0001.CDS.1467494.1468960.fwd	PATRIC	CDS	1467494	1468960	1467	PLF_1386_00045418	PGF_08225224	488	hypothetical protein
Bacillus T5_contig1	1386.2682	1386.2682.con.0001	fig|1386.2682.peg.1827	PATRIC.1386.2682.1386.2682.con.0001.CDS.1468972.1469253.fwd	PATRIC	CDS	1468972	1469253	282	PLF_1386_00377928	PGF_08225224	93	FIG01236538: hypothetical protein
Bacillus T5_contig1	1386.2682	1386.2682.con.0001	fig|1386.2682.peg.1828	PATRIC.1386.2682.1386.2682.con.0001.CDS.1469255.1469449.fwd	PATRIC	CDS	1469255	1469449	195	PLF_1386_00025148	PGF_00799387	64	hypothetical protein
Bacillus T5_contig1	1386.2682	1386.2682.con.0001	fig|1386.2682.peg.1829	PATRIC.1386.2682.1386.2682.con.0001.CDS.1469453.1469716.fwd	PATRIC	CDS	1469453	1469716	264	PLF_1386_00038648	PGF_00949165	87	hypothetical protein
Bacillus T5_contig1	1386.2682	1386.2682.con.0001	fig|1386.2682.peg.1830	PATRIC.1386.2682.1386.2682.con.0001.CDS.1469783.1470775.fwd	PATRIC	CDS	1469783	1470775	993	PLF_1386_00013394	PGF_01466819	330	N-acetylmuramoyl-L-alanine amidase (EC 3.5.1.28)	GO:0008745|N-acetylmuramoyl-L-alanine amidase activity
Bacillus T5_contig1	1386.2682	1386.2682.con.0001	fig|1386.2682.peg.1831	PATRIC.1386.2682.1386.2682.con.0001.CDS.1470796.1471026.fwd	PATRIC	CDS	1470796	1471026	231	PLF_1386_00048665	PGF_04148204	76	Phage holin
Bacillus T5_contig1	1386.2682	1386.2682.con.0001	fig|1386.2682.peg.1832	PATRIC.1386.2682.1386.2682.con.0001.CDS.1471269.1471538.fwd	PATRIC	CDS	1471269	1471538	270	PLF_1386_00215254	PGF_05132338	89	Phage protein
Bacillus T5_contig1	1386.2682	1386.2682.con.0001	fig|1386.2682.peg.1833	PATRIC.1386.2682.1386.2682.con.0001.CDS.1471546.1472106.fwd	PATRIC	CDS	1471546	1472106	561	PLF_1386_00164022	PGF_07264481	186	hypothetical protein
Bacillus T5_contig1	1386.2682	1386.2682.con.0001	fig|1386.2682.peg.175	PATRIC.1386.2682.1386.2682.con.0001.CDS.147232.147654.rev	PATRIC	CDS	147232	147654	423	PLF_1386_00191965	PGF_09153377	140	Uncharacterized protein YbbK
Bacillus T5_contig1	1386.2682	1386.2682.con.0001	fig|1386.2682.peg.1834	PATRIC.1386.2682.1386.2682.con.0001.CDS.1472398.1472646.fwd	PATRIC	CDS	1472398	1472646	249	PLF_1386_00048666	PGF_07538536	82	hypothetical protein
Bacillus T5_contig1	1386.2682	1386.2682.con.0001	fig|1386.2682.peg.1835	PATRIC.1386.2682.1386.2682.con.0001.CDS.1472973.1474118.fwd	PATRIC	CDS	1472973	1474118	1146	PLF_1386_00028409	PGF_07214360	381	Integrase
Bacillus T5_contig1	1386.2682	1386.2682.con.0001	fig|1386.2682.peg.1836	PATRIC.1386.2682.1386.2682.con.0001.CDS.1474205.1474402.fwd	PATRIC	CDS	1474205	1474402	198	PLF_1386_00004461	PGF_00024855	65	NADPH-dependent 7-cyano-7-deazaguanine reductase (EC 1.7.1.13)	GO:0033739|preQ1 synthase activity
Bacillus T5_contig1	1386.2682	1386.2682.con.0001	fig|1386.2682.peg.1837	PATRIC.1386.2682.1386.2682.con.0001.CDS.1475075.1475200.rev	PATRIC	CDS	1475075	1475200	126	PLF_1386_00026853	PGF_00800115	41	hypothetical protein
Bacillus T5_contig1	1386.2682	1386.2682.con.0001	fig|1386.2682.peg.1838	PATRIC.1386.2682.1386.2682.con.0001.CDS.1475190.1475471.rev	PATRIC	CDS	1475190	1475471	282	PLF_1386_00349802	PGF_07760774	93	response regulator aspartate phosphatase
Bacillus T5_contig1	1386.2682	1386.2682.con.0001	fig|1386.2682.peg.1839	PATRIC.1386.2682.1386.2682.con.0001.CDS.1475464.1475847.rev	PATRIC	CDS	1475464	1475847	384	PLF_1386_00342147	PGF_07619855	127	response regulator aspartate phosphatase
Bacillus T5_contig1	1386.2682	1386.2682.con.0001	fig|1386.2682.peg.1840	PATRIC.1386.2682.1386.2682.con.0001.CDS.1475905.1476312.rev	PATRIC	CDS	1475905	1476312	408	PLF_1386_00140741	PGF_01751106	135	response regulator aspartate phosphatase
Bacillus T5_contig1	1386.2682	1386.2682.con.0001	fig|1386.2682.peg.1841	PATRIC.1386.2682.1386.2682.con.0001.CDS.1476383.1476535.fwd	PATRIC	CDS	1476383	1476535	153			50	hypothetical protein
Bacillus T5_contig1	1386.2682	1386.2682.con.0001	fig|1386.2682.peg.1842	PATRIC.1386.2682.1386.2682.con.0001.CDS.1476695.1477486.rev	PATRIC	CDS	1476695	1477486	792	PLF_1386_00005099	PGF_02166472	263	Uncharacterized membrane protein YoaT
Bacillus T5_contig1	1386.2682	1386.2682.con.0001	fig|1386.2682.peg.1843	PATRIC.1386.2682.1386.2682.con.0001.CDS.1477616.1477837.rev	PATRIC	CDS	1477616	1477837	222	PLF_1386_00121647	PGF_04743045	73	Uncharacterized transcriptional regulator YozG, Cro/CI family
Bacillus T5_contig1	1386.2682	1386.2682.con.0001	fig|1386.2682.peg.1844	PATRIC.1386.2682.1386.2682.con.0001.CDS.1477848.1478330.rev	PATRIC	CDS	1477848	1478330	483	PLF_1386_00000124	PGF_02715281	160	Uncharacterized membrane protein YoaS
Bacillus T5_contig1	1386.2682	1386.2682.con.0001	fig|1386.2682.peg.1845	PATRIC.1386.2682.1386.2682.con.0001.CDS.1478871.1479113.rev	PATRIC	CDS	1478871	1479113	243	PLF_1386_00079076	PGF_02950661	80	hypothetical protein
Bacillus T5_contig1	1386.2682	1386.2682.con.0001	fig|1386.2682.peg.1846	PATRIC.1386.2682.1386.2682.con.0001.CDS.1479212.1480219.rev	PATRIC	CDS	1479212	1480219	1008	PLF_1386_00474061	PGF_08225224	335	hypothetical protein
Bacillus T5_contig1	1386.2682	1386.2682.con.0001	fig|1386.2682.peg.1847	PATRIC.1386.2682.1386.2682.con.0001.CDS.1480282.1480644.rev	PATRIC	CDS	1480282	1480644	363	PLF_1386_00474061	PGF_08225224	120	hypothetical protein
Bacillus T5_contig1	1386.2682	1386.2682.con.0001	fig|1386.2682.peg.1848	PATRIC.1386.2682.1386.2682.con.0001.CDS.1480689.1481033.fwd	PATRIC	CDS	1480689	1481033	345	PLF_1386_00378007	PGF_00180716	114	hypothetical protein
Bacillus T5_contig1	1386.2682	1386.2682.con.0001	fig|1386.2682.peg.1849	PATRIC.1386.2682.1386.2682.con.0001.CDS.1481586.1482236.fwd	PATRIC	CDS	1481586	1482236	651	PLF_1386_00022331	PGF_08225224	216	hypothetical protein
Bacillus T5_contig1	1386.2682	1386.2682.con.0001	fig|1386.2682.peg.1850	PATRIC.1386.2682.1386.2682.con.0001.CDS.1482359.1482529.fwd	PATRIC	CDS	1482359	1482529	171			56	hypothetical protein
Bacillus T5_contig1	1386.2682	1386.2682.con.0001	fig|1386.2682.peg.1851	PATRIC.1386.2682.1386.2682.con.0001.CDS.1482592.1482780.rev	PATRIC	CDS	1482592	1482780	189	PLF_1386_00004170	PGF_08225224	62	hypothetical protein
Bacillus T5_contig1	1386.2682	1386.2682.con.0001	fig|1386.2682.peg.1852	PATRIC.1386.2682.1386.2682.con.0001.CDS.1482947.1483141.fwd	PATRIC	CDS	1482947	1483141	195	PLF_1386_00008039	PGF_08225224	64	hypothetical protein
Bacillus T5_contig1	1386.2682	1386.2682.con.0001	fig|1386.2682.peg.1853	PATRIC.1386.2682.1386.2682.con.0001.CDS.1483371.1483982.fwd	PATRIC	CDS	1483371	1483982	612	PLF_1386_00030108	PGF_02445053	203	Uncharacterized protein YkvT, NOT involved in spore germination
Bacillus T5_contig1	1386.2682	1386.2682.con.0001	fig|1386.2682.peg.1854	PATRIC.1386.2682.1386.2682.con.0001.CDS.1484172.1484822.fwd	PATRIC	CDS	1484172	1484822	651	PLF_1386_00023210	PGF_00053945	216	Sporulation protein YkvU
Bacillus T5_contig1	1386.2682	1386.2682.con.0001	fig|1386.2682.peg.1855	PATRIC.1386.2682.1386.2682.con.0001.CDS.1484801.1485511.fwd	PATRIC	CDS	1484801	1485511	711	PLF_1386_00023210	PGF_00053945	236	Sporulation protein YkvU
Bacillus T5_contig1	1386.2682	1386.2682.con.0001	fig|1386.2682.peg.15	PATRIC.1386.2682.1386.2682.con.0001.CDS.14855.15139.rev	PATRIC	CDS	14855	15139	285	PLF_1386_00000007	PGF_05632115	94	Transition state regulatory protein AbrB
Bacillus T5_contig1	1386.2682	1386.2682.con.0001	fig|1386.2682.peg.1856	PATRIC.1386.2682.1386.2682.con.0001.CDS.1485576.1486067.fwd	PATRIC	CDS	1485576	1486067	492	PLF_1386_00019122	PGF_08225224	163	Sporulation thiol-disulfide oxidoreductase StoA precursor (Stage IV sporulation protein H)
Bacillus T5_contig1	1386.2682	1386.2682.con.0001	fig|1386.2682.peg.176	PATRIC.1386.2682.1386.2682.con.0001.CDS.148563.149477.fwd	PATRIC	CDS	148563	149477	915	PLF_1386_00000049	PGF_00064169	304	Arginase (EC 3.5.3.1)	GO:0004053|arginase activity
Bacillus T5_contig1	1386.2682	1386.2682.con.0001	fig|1386.2682.peg.1857	PATRIC.1386.2682.1386.2682.con.0001.CDS.1486322.1488013.fwd	PATRIC	CDS	1486322	1488013	1692	PLF_1386_00005673	PGF_07109475	563	Lead, cadmium, zinc and mercury transporting ATPase (EC 3.6.3.3) (EC 3.6.3.5); Copper-translocating P-type ATPase (EC 3.6.3.4)	GO:0008551|cadmium-exporting ATPase activity;GO:0016463|zinc-exporting ATPase activity;GO:0004008|copper-exporting ATPase activity
Bacillus T5_contig1	1386.2682	1386.2682.con.0001	fig|1386.2682.peg.1858	PATRIC.1386.2682.1386.2682.con.0001.CDS.1488013.1488228.fwd	PATRIC	CDS	1488013	1488228	216	PLF_1386_00005673	PGF_07109475	71	Lead, cadmium, zinc and mercury transporting ATPase (EC 3.6.3.3) (EC 3.6.3.5); Copper-translocating P-type ATPase (EC 3.6.3.4)	GO:0008551|cadmium-exporting ATPase activity;GO:0016463|zinc-exporting ATPase activity;GO:0004008|copper-exporting ATPase activity
Bacillus T5_contig1	1386.2682	1386.2682.con.0001	fig|1386.2682.peg.1859	PATRIC.1386.2682.1386.2682.con.0001.CDS.1488430.1489524.fwd	PATRIC	CDS	1488430	1489524	1095	PLF_1386_00004511	PGF_00037527	364	Proline dipeptidase (EC 3.4.13.9)
Bacillus T5_contig1	1386.2682	1386.2682.con.0001	fig|1386.2682.peg.1860	PATRIC.1386.2682.1386.2682.con.0001.CDS.1489588.1489722.rev	PATRIC	CDS	1489588	1489722	135	PLF_1386_00022744	PGF_10568539	44	FIG01240342: hypothetical protein
Bacillus T5_contig1	1386.2682	1386.2682.con.0001	fig|1386.2682.peg.1861	PATRIC.1386.2682.1386.2682.con.0001.CDS.1489750.1489869.fwd	PATRIC	CDS	1489750	1489869	120	PLF_1386_00029655	PGF_00801357	39	hypothetical protein
Bacillus T5_contig1	1386.2682	1386.2682.con.0001	fig|1386.2682.peg.1862	PATRIC.1386.2682.1386.2682.con.0001.CDS.1490214.1490939.fwd	PATRIC	CDS	1490214	1490939	726	PLF_1386_00012144	PGF_12751555	241	hypothetical protein
Bacillus T5_contig1	1386.2682	1386.2682.con.0001	fig|1386.2682.peg.1863	PATRIC.1386.2682.1386.2682.con.0001.CDS.1491164.1492135.fwd	PATRIC	CDS	1491164	1492135	972	PLF_1386_00021275	PGF_03061091	323	Uncharacterized transcriptional regulator YkvZ, LacI family
Bacillus T5_contig1	1386.2682	1386.2682.con.0001	fig|1386.2682.peg.1864	PATRIC.1386.2682.1386.2682.con.0001.CDS.1492268.1493113.fwd	PATRIC	CDS	1492268	1493113	846	PLF_1386_00198388	PGF_00057415	281	Transcription antiterminator GlcT
Bacillus T5_contig1	1386.2682	1386.2682.con.0001	fig|1386.2682.peg.1865	PATRIC.1386.2682.1386.2682.con.0001.CDS.1493335.1495431.fwd	PATRIC	CDS	1493335	1495431	2097	PLF_1386_00201168	PGF_01311261	698	PTS system, glucose-specific IIC component / PTS system, glucose-specific IIB component (EC 2.7.1.199) / PTS system, glucose-specific IIA component (EC 2.7.1.199)
Bacillus T5_contig1	1386.2682	1386.2682.con.0001	fig|1386.2682.peg.1866	PATRIC.1386.2682.1386.2682.con.0001.CDS.1495532.1495798.fwd	PATRIC	CDS	1495532	1495798	267	PLF_1386_00000609	PGF_08051111	88	Phosphotransferase system, phosphocarrier protein HPr
Bacillus T5_contig1	1386.2682	1386.2682.con.0001	fig|1386.2682.peg.1867	PATRIC.1386.2682.1386.2682.con.0001.CDS.1495798.1497516.fwd	PATRIC	CDS	1495798	1497516	1719	PLF_1386_00000133	PGF_00033423	572	Phosphoenolpyruvate-protein phosphotransferase of PTS system (EC 2.7.3.9)	GO:0008965|phosphoenolpyruvate-protein phosphotransferase activity
Bacillus T5_contig1	1386.2682	1386.2682.con.0001	fig|1386.2682.peg.177	PATRIC.1386.2682.1386.2682.con.0001.CDS.149703.150266.fwd	PATRIC	CDS	149703	150266	564	PLF_1386_00003663	PGF_01677463	187	RNA polymerase sigma factor SigW
Bacillus T5_contig1	1386.2682	1386.2682.con.0001	fig|1386.2682.peg.1868	PATRIC.1386.2682.1386.2682.con.0001.CDS.1497636.1497869.fwd	PATRIC	CDS	1497636	1497869	234	PLF_1386_00009297	PGF_02362842	77	Transcriptional regulator SplA
Bacillus T5_contig1	1386.2682	1386.2682.con.0001	fig|1386.2682.peg.1869	PATRIC.1386.2682.1386.2682.con.0001.CDS.1497928.1498137.fwd	PATRIC	CDS	1497928	1498137	210	PLF_1386_00000039	PGF_00053903	69	Spore photoproduct lyase (EC 4.1.99.14)
Bacillus T5_contig1	1386.2682	1386.2682.con.0001	fig|1386.2682.peg.1870	PATRIC.1386.2682.1386.2682.con.0001.CDS.1498134.1499021.fwd	PATRIC	CDS	1498134	1499021	888	PLF_1386_00000039	PGF_00053903	295	Spore photoproduct lyase (EC 4.1.99.14)
Bacillus T5_contig1	1386.2682	1386.2682.con.0001	fig|1386.2682.peg.1871	PATRIC.1386.2682.1386.2682.con.0001.CDS.1499013.1499681.rev	PATRIC	CDS	1499013	1499681	669	PLF_1386_00116822	PGF_00201581	222	Uncharacterized N-acetyltransferase YkwB
Bacillus T5_contig1	1386.2682	1386.2682.con.0001	fig|1386.2682.peg.1872	PATRIC.1386.2682.1386.2682.con.0001.CDS.1499795.1501762.fwd	PATRIC	CDS	1499795	1501762	1968	PLF_1386_00470466	PGF_08225224	655	hypothetical protein
Bacillus T5_contig1	1386.2682	1386.2682.con.0001	fig|1386.2682.peg.1873	PATRIC.1386.2682.1386.2682.con.0001.CDS.1501861.1502655.fwd	PATRIC	CDS	1501861	1502655	795	PLF_1386_00020382	PGF_10532194	264	Oxidoreductase, short-chain dehydrogenase/reductase family
Bacillus T5_contig1	1386.2682	1386.2682.con.0001	fig|1386.2682.peg.1874	PATRIC.1386.2682.1386.2682.con.0001.CDS.1502668.1503540.fwd	PATRIC	CDS	1502668	1503540	873	PLF_1386_00000543	PGF_10097632	290	2-hydroxy-3-oxopropionate reductase (EC 1.1.1.60)	GO:0008679|2-hydroxy-3-oxopropionate reductase activity
Bacillus T5_contig1	1386.2682	1386.2682.con.0001	fig|1386.2682.peg.178	PATRIC.1386.2682.1386.2682.con.0001.CDS.150280.150900.fwd	PATRIC	CDS	150280	150900	621	PLF_1386_00014945	PGF_00057526	206	Anti-sigma-W factor RsiW
Bacillus T5_contig1	1386.2682	1386.2682.con.0001	fig|1386.2682.peg.1875	PATRIC.1386.2682.1386.2682.con.0001.CDS.1503585.1504307.rev	PATRIC	CDS	1503585	1504307	723	PLF_1386_00133835	PGF_00344258	240	Uncharacterized protein YkwD
Bacillus T5_contig1	1386.2682	1386.2682.con.0001	fig|1386.2682.peg.1876	PATRIC.1386.2682.1386.2682.con.0001.CDS.1504655.1505104.fwd	PATRIC	CDS	1504655	1505104	450	PLF_1386_00020943	PGF_10424818	149	Penicillin-binding protein H
Bacillus T5_contig1	1386.2682	1386.2682.con.0001	fig|1386.2682.peg.1877	PATRIC.1386.2682.1386.2682.con.0001.CDS.1505124.1506077.fwd	PATRIC	CDS	1505124	1506077	954	PLF_1386_00020943	PGF_10424818	317	Penicillin-binding protein H
Bacillus T5_contig1	1386.2682	1386.2682.con.0001	fig|1386.2682.peg.1878	PATRIC.1386.2682.1386.2682.con.0001.CDS.1506289.1506759.fwd	PATRIC	CDS	1506289	1506759	471	PLF_1386_00020943	PGF_10424818	156	Penicillin-binding protein H
Bacillus T5_contig1	1386.2682	1386.2682.con.0001	fig|1386.2682.peg.1879	PATRIC.1386.2682.1386.2682.con.0001.CDS.1506920.1507729.fwd	PATRIC	CDS	1506920	1507729	810	PLF_1386_00005223	PGF_00053937	269	Sporulation kinase A (EC 2.7.13.3)	GO:0004673|protein histidine kinase activity
Bacillus T5_contig1	1386.2682	1386.2682.con.0001	fig|1386.2682.peg.1880	PATRIC.1386.2682.1386.2682.con.0001.CDS.1507726.1508730.fwd	PATRIC	CDS	1507726	1508730	1005	PLF_1386_00005223	PGF_00053937	334	Sporulation kinase A (EC 2.7.13.3)	GO:0004673|protein histidine kinase activity
Bacillus T5_contig1	1386.2682	1386.2682.con.0001	fig|1386.2682.peg.1881	PATRIC.1386.2682.1386.2682.con.0001.CDS.1508762.1509700.rev	PATRIC	CDS	1508762	1509700	939	PLF_1386_00004948	PGF_00023719	312	N-acetyl-L,L-diaminopimelate aminotransferase (EC 2.6.1.-)	GO:0010326|methionine-oxo-acid transaminase activity;GO:0010326|6-aminohexanoate transaminase activity;GO:0010326|N2-acetyl-L-lysine aminotransferase activity;GO:0010326|acetyldiaminopimelate aminotransferase activity;GO:0010326|branched-chain amino acid:2-keto-4-methylthiobutyrate aminotransferase activity;GO:0010326|D-lysine transaminase activity;GO:0010326|aspartate-2-keto-4-methylthiobutyrate…
Bacillus T5_contig1	1386.2682	1386.2682.con.0001	fig|1386.2682.peg.1882	PATRIC.1386.2682.1386.2682.con.0001.CDS.1509769.1509930.rev	PATRIC	CDS	1509769	1509930	162	PLF_1386_00004948	PGF_00023719	53	N-acetyl-L,L-diaminopimelate aminotransferase (EC 2.6.1.-)	GO:0010326|methionine-oxo-acid transaminase activity;GO:0010326|6-aminohexanoate transaminase activity;GO:0010326|N2-acetyl-L-lysine aminotransferase activity;GO:0010326|acetyldiaminopimelate aminotransferase activity;GO:0010326|branched-chain amino acid:2-keto-4-methylthiobutyrate aminotransferase activity;GO:0010326|D-lysine transaminase activity;GO:0010326|aspartate-2-keto-4-methylthiobutyrate…
Bacillus T5_contig1	1386.2682	1386.2682.con.0001	fig|1386.2682.peg.1883	PATRIC.1386.2682.1386.2682.con.0001.CDS.1510122.1510310.rev	PATRIC	CDS	1510122	1510310	189	PLF_1386_00023963	PGF_08154694	62	FIG01233382: hypothetical protein
Bacillus T5_contig1	1386.2682	1386.2682.con.0001	fig|1386.2682.peg.1884	PATRIC.1386.2682.1386.2682.con.0001.CDS.1510452.1510976.fwd	PATRIC	CDS	1510452	1510976	525	PLF_1386_00020836	PGF_06866923	174	Serine/threonine protein kinase
Bacillus T5_contig1	1386.2682	1386.2682.con.0001	fig|1386.2682.peg.179	PATRIC.1386.2682.1386.2682.con.0001.CDS.151066.151887.fwd	PATRIC	CDS	151066	151887	822	PLF_1386_00000232	PGF_01212500	273	Diadenylate cyclase spyDAC; Bacterial checkpoint controller DisA with nucleotide-binding domain
Bacillus T5_contig1	1386.2682	1386.2682.con.0001	fig|1386.2682.peg.1885	PATRIC.1386.2682.1386.2682.con.0001.CDS.1511073.1512392.fwd	PATRIC	CDS	1511073	1512392	1320	PLF_1386_00011487	PGF_09996723	439	Uncharacterized MFS-type transporter
Bacillus T5_contig1	1386.2682	1386.2682.con.0001	fig|1386.2682.peg.1886	PATRIC.1386.2682.1386.2682.con.0001.CDS.1512466.1513383.fwd	PATRIC	CDS	1512466	1513383	918	PLF_1386_00005576	PGF_01496598	305	Chemotaxis protein CheV (EC 2.7.3.-)	GO:0000155|phosphorelay sensor kinase activity;GO:0000155|histone arginine kinase activity
Bacillus T5_contig1	1386.2682	1386.2682.con.0001	fig|1386.2682.peg.1887	PATRIC.1386.2682.1386.2682.con.0001.CDS.1513413.1513874.rev	PATRIC	CDS	1513413	1513874	462	PLF_1386_00004201	PGF_03884666	153	Uncharacterized protein YkyB
Bacillus T5_contig1	1386.2682	1386.2682.con.0001	fig|1386.2682.peg.1888	PATRIC.1386.2682.1386.2682.con.0001.CDS.1514016.1514456.rev	PATRIC	CDS	1514016	1514456	441	PLF_1386_00005376	PGF_00221476	146	Uncharacterized MFS-type transporter YkuC
Bacillus T5_contig1	1386.2682	1386.2682.con.0001	fig|1386.2682.peg.1889	PATRIC.1386.2682.1386.2682.con.0001.CDS.1514453.1515316.rev	PATRIC	CDS	1514453	1515316	864	PLF_1386_00005376	PGF_00221476	287	Uncharacterized MFS-type transporter YkuC
Bacillus T5_contig1	1386.2682	1386.2682.con.0001	fig|1386.2682.peg.1890	PATRIC.1386.2682.1386.2682.con.0001.CDS.1515405.1515902.rev	PATRIC	CDS	1515405	1515902	498	PLF_1386_00121979	PGF_07348626	165	L,D-transpeptidase => YkuD
Bacillus T5_contig1	1386.2682	1386.2682.con.0001	fig|1386.2682.peg.1891	PATRIC.1386.2682.1386.2682.con.0001.CDS.1515896.1516078.rev	PATRIC	CDS	1515896	1516078	183	PLF_1386_00369382	PGF_00810929	60	hypothetical protein; RBL05977
Bacillus T5_contig1	1386.2682	1386.2682.con.0001	fig|1386.2682.peg.1892	PATRIC.1386.2682.1386.2682.con.0001.CDS.1516082.1516939.rev	PATRIC	CDS	1516082	1516939	858	PLF_1386_00015352	PGF_01756612	285	Uncharacterized metallophosphoesterase YkuE
Bacillus T5_contig1	1386.2682	1386.2682.con.0001	fig|1386.2682.peg.1893	PATRIC.1386.2682.1386.2682.con.0001.CDS.1517085.1517849.fwd	PATRIC	CDS	1517085	1517849	765	PLF_1386_00018713	PGF_01752845	254	2,4-dienoyl-CoA reductase (EC 1.3.1.34)	GO:0008670|2,4-dienoyl-CoA reductase (NADPH) activity
Bacillus T5_contig1	1386.2682	1386.2682.con.0001	fig|1386.2682.peg.1894	PATRIC.1386.2682.1386.2682.con.0001.CDS.1517917.1519137.fwd	PATRIC	CDS	1517917	1519137	1221	PLF_1386_00200685	PGF_00423228	406	Uncharacterized EAL-domain containing protein YkuI
Bacillus T5_contig1	1386.2682	1386.2682.con.0001	fig|1386.2682.peg.180	PATRIC.1386.2682.1386.2682.con.0001.CDS.151880.153196.fwd	PATRIC	CDS	151880	153196	1317	PLF_1386_00020948	PGF_05461869	438	Uncharacterized secreted protein associated with spyDAC
Bacillus T5_contig1	1386.2682	1386.2682.con.0001	fig|1386.2682.peg.1895	PATRIC.1386.2682.1386.2682.con.0001.CDS.1519248.1519874.fwd	PATRIC	CDS	1519248	1519874	627	PLF_1386_00023444	PGF_12940295	208	hypothetical protein
Bacillus T5_contig1	1386.2682	1386.2682.con.0001	fig|1386.2682.peg.1896	PATRIC.1386.2682.1386.2682.con.0001.CDS.1520113.1520265.fwd	PATRIC	CDS	1520113	1520265	153			50	hypothetical protein
Bacillus T5_contig1	1386.2682	1386.2682.con.0001	fig|1386.2682.peg.1897	PATRIC.1386.2682.1386.2682.con.0001.CDS.1520331.1520573.fwd	PATRIC	CDS	1520331	1520573	243	PLF_1386_00005536	PGF_03521020	80	Uncharacterized protein YkuJ
Bacillus T5_contig1	1386.2682	1386.2682.con.0001	fig|1386.2682.peg.1898	PATRIC.1386.2682.1386.2682.con.0001.CDS.1520585.1520734.fwd	PATRIC	CDS	1520585	1520734	150		PGF_00322917	49	hypothetical protein
Bacillus T5_contig1	1386.2682	1386.2682.con.0001	fig|1386.2682.peg.1899	PATRIC.1386.2682.1386.2682.con.0001.CDS.1520792.1521310.fwd	PATRIC	CDS	1520792	1521310	519	PLF_1386_00005438	PGF_03240911	172	Uncharacterized protein YkuK
Bacillus T5_contig1	1386.2682	1386.2682.con.0001	fig|1386.2682.peg.1900	PATRIC.1386.2682.1386.2682.con.0001.CDS.1521448.1521627.fwd	PATRIC	CDS	1521448	1521627	180	PLF_1386_00007263	PGF_00135479	59	Uncharacterized protein YkzF
Bacillus T5_contig1	1386.2682	1386.2682.con.0001	fig|1386.2682.peg.1901	PATRIC.1386.2682.1386.2682.con.0001.CDS.1521808.1522014.fwd	PATRIC	CDS	1521808	1522014	207	PLF_1386_00004978	PGF_00797662	68	CBS domain-containing protein YkuL
Bacillus T5_contig1	1386.2682	1386.2682.con.0001	fig|1386.2682.peg.1902	PATRIC.1386.2682.1386.2682.con.0001.CDS.1522001.1522252.fwd	PATRIC	CDS	1522001	1522252	252	PLF_1386_00004978	PGF_00797662	83	CBS domain-containing protein YkuL
Bacillus T5_contig1	1386.2682	1386.2682.con.0001	fig|1386.2682.peg.1903	PATRIC.1386.2682.1386.2682.con.0001.CDS.1522395.1523270.fwd	PATRIC	CDS	1522395	1523270	876	PLF_1386_00005240	PGF_03516523	291	LysR-family transcriptional regulator CcpC, catabolite repressor of CitB and CitZ expression
Bacillus T5_contig1	1386.2682	1386.2682.con.0001	fig|1386.2682.peg.1904	PATRIC.1386.2682.1386.2682.con.0001.CDS.1523402.1523881.fwd	PATRIC	CDS	1523402	1523881	480	PLF_1386_00005062	PGF_08946513	159	Flavodoxin
Bacillus T5_contig1	1386.2682	1386.2682.con.0001	fig|1386.2682.peg.1905	PATRIC.1386.2682.1386.2682.con.0001.CDS.1523871.1524764.fwd	PATRIC	CDS	1523871	1524764	894	PLF_1386_00535413	PGF_00386059	297	Uncharacterized protein YkuO
Bacillus T5_contig1	1386.2682	1386.2682.con.0001	fig|1386.2682.peg.1906	PATRIC.1386.2682.1386.2682.con.0001.CDS.1524791.1525246.fwd	PATRIC	CDS	1524791	1525246	456	PLF_1386_00006244	PGF_08946513	151	Flavodoxin
Bacillus T5_contig1	1386.2682	1386.2682.con.0001	fig|1386.2682.peg.1907	PATRIC.1386.2682.1386.2682.con.0001.CDS.1525352.1526125.fwd	PATRIC	CDS	1525352	1526125	774	PLF_1386_00000375	PGF_00019563	257	2,3,4,5-tetrahydropyridine-2,6-dicarboxylate N-acetyltransferase (EC 2.3.1.89)	GO:0047200|tetrahydrodipicolinate N-acetyltransferase activity
Bacillus T5_contig1	1386.2682	1386.2682.con.0001	fig|1386.2682.peg.1908	PATRIC.1386.2682.1386.2682.con.0001.CDS.1526130.1527254.fwd	PATRIC	CDS	1526130	1527254	1125	PLF_1386_00005677	PGF_02454442	374	N-acetyl-L,L-diaminopimelate deacetylase (EC 3.5.1.47)	GO:0050118|N-acetyldiaminopimelate deacetylase activity
Bacillus T5_contig1	1386.2682	1386.2682.con.0001	fig|1386.2682.peg.1909	PATRIC.1386.2682.1386.2682.con.0001.CDS.1527301.1527561.fwd	PATRIC	CDS	1527301	1527561	261	PLF_1386_00006242	PGF_00002348	86	UPF0180 protein YkuS
Bacillus T5_contig1	1386.2682	1386.2682.con.0001	fig|1386.2682.peg.1910	PATRIC.1386.2682.1386.2682.con.0001.CDS.1527855.1528397.fwd	PATRIC	CDS	1527855	1528397	543	PLF_1386_00004145	PGF_04681578	180	Alkyl hydroperoxide reductase subunit C-like protein
Bacillus T5_contig1	1386.2682	1386.2682.con.0001	fig|1386.2682.peg.1911	PATRIC.1386.2682.1386.2682.con.0001.CDS.1528479.1528937.fwd	PATRIC	CDS	1528479	1528937	459	PLF_1386_00122265	PGF_00187167	152	Thiol-disulfide oxidoreductase YkuV
Bacillus T5_contig1	1386.2682	1386.2682.con.0001	fig|1386.2682.peg.1912	PATRIC.1386.2682.1386.2682.con.0001.CDS.1529484.1530074.fwd	PATRIC	CDS	1529484	1530074	591	PLF_1386_00130207	PGF_07264070	196	hypothetical protein
Bacillus T5_contig1	1386.2682	1386.2682.con.0001	fig|1386.2682.peg.1913	PATRIC.1386.2682.1386.2682.con.0001.CDS.1530221.1530613.rev	PATRIC	CDS	1530221	1530613	393	PLF_1386_00023819	PGF_00127708	130	Sporulation protein Cse15
Bacillus T5_contig1	1386.2682	1386.2682.con.0001	fig|1386.2682.peg.1914	PATRIC.1386.2682.1386.2682.con.0001.CDS.1530778.1531086.rev	PATRIC	CDS	1530778	1531086	309		PGF_00127708	102	Sporulation protein Cse15
Bacillus T5_contig1	1386.2682	1386.2682.con.0001	fig|1386.2682.peg.1915	PATRIC.1386.2682.1386.2682.con.0001.CDS.1531113.1531232.rev	PATRIC	CDS	1531113	1531232	120			39	hypothetical protein
Bacillus T5_contig1	1386.2682	1386.2682.con.0001	fig|1386.2682.peg.1916	PATRIC.1386.2682.1386.2682.con.0001.CDS.1531285.1531914.fwd	PATRIC	CDS	1531285	1531914	630	PLF_1386_00020668	PGF_02230794	209	Molybdenum cofactor guanylyltransferase (EC 2.7.7.77)	GO:0061603|molybdenum cofactor guanylyltransferase activity
Bacillus T5_contig1	1386.2682	1386.2682.con.0001	fig|1386.2682.peg.181	PATRIC.1386.2682.1386.2682.con.0001.CDS.153193.153954.fwd	PATRIC	CDS	153193	153954	762	PLF_1386_00000199	PGF_01137124	253	Phosphoglucosamine mutase (EC 5.4.2.10)	GO:0008966|phosphoglucosamine mutase activity
Bacillus T5_contig1	1386.2682	1386.2682.con.0001	fig|1386.2682.peg.1917	PATRIC.1386.2682.1386.2682.con.0001.CDS.1531951.1532628.fwd	PATRIC	CDS	1531951	1532628	678	PLF_1386_00020670	PGF_05867827	225	Molybdopterin-synthase adenylyltransferase (EC 2.7.7.80)	GO:0061605|molybdopterin-synthase adenylyltransferase activity
Bacillus T5_contig1	1386.2682	1386.2682.con.0001	fig|1386.2682.peg.1918	PATRIC.1386.2682.1386.2682.con.0001.CDS.1532595.1533032.fwd	PATRIC	CDS	1532595	1533032	438	PLF_1386_00020670	PGF_05867827	145	Molybdopterin-synthase adenylyltransferase (EC 2.7.7.80)	GO:0061605|molybdopterin-synthase adenylyltransferase activity
Bacillus T5_contig1	1386.2682	1386.2682.con.0001	fig|1386.2682.peg.1919	PATRIC.1386.2682.1386.2682.con.0001.CDS.1533052.1533360.fwd	PATRIC	CDS	1533052	1533360	309	PLF_1386_00010465	PGF_09188652	102	Molybdopterin molybdenumtransferase (EC 2.10.1.1)	GO:0061599|molybdopterin molybdotransferase activity
Bacillus T5_contig1	1386.2682	1386.2682.con.0001	fig|1386.2682.peg.1920	PATRIC.1386.2682.1386.2682.con.0001.CDS.1533357.1534343.fwd	PATRIC	CDS	1533357	1534343	987	PLF_1386_00010465	PGF_09188652	328	Molybdopterin molybdenumtransferase (EC 2.10.1.1)	GO:0061599|molybdopterin molybdotransferase activity
Bacillus T5_contig1	1386.2682	1386.2682.con.0001	fig|1386.2682.peg.1921	PATRIC.1386.2682.1386.2682.con.0001.CDS.1534310.1534837.fwd	PATRIC	CDS	1534310	1534837	528	PLF_1386_00006109	PGF_10499347	175	Molybdopterin-guanine dinucleotide biosynthesis protein MobB
Bacillus T5_contig1	1386.2682	1386.2682.con.0001	fig|1386.2682.peg.1922	PATRIC.1386.2682.1386.2682.con.0001.CDS.1534816.1535313.fwd	PATRIC	CDS	1534816	1535313	498	PLF_1386_00000439	PGF_00022550	165	Molybdopterin synthase catalytic subunit MoaE (EC 2.8.1.12)	GO:0030366|molybdopterin synthase activity
Bacillus T5_contig1	1386.2682	1386.2682.con.0001	fig|1386.2682.peg.1923	PATRIC.1386.2682.1386.2682.con.0001.CDS.1535306.1535539.fwd	PATRIC	CDS	1535306	1535539	234	PLF_1386_00022039	PGF_00022566	77	Molybdopterin synthase sulfur carrier subunit
Bacillus T5_contig1	1386.2682	1386.2682.con.0001	fig|1386.2682.peg.1924	PATRIC.1386.2682.1386.2682.con.0001.CDS.1535569.1535946.rev	PATRIC	CDS	1535569	1535946	378	PLF_1386_00021189	PGF_00140410	125	hypothetical protein
Bacillus T5_contig1	1386.2682	1386.2682.con.0001	fig|1386.2682.peg.1925	PATRIC.1386.2682.1386.2682.con.0001.CDS.1536213.1537970.fwd	PATRIC	CDS	1536213	1537970	1758	PLF_1386_00033012	PGF_00003812	585	Efflux ABC transporter, permease/ATP-binding protein YknU
Bacillus T5_contig1	1386.2682	1386.2682.con.0001	fig|1386.2682.peg.1926	PATRIC.1386.2682.1386.2682.con.0001.CDS.1537983.1538807.fwd	PATRIC	CDS	1537983	1538807	825	PLF_1386_00020396	PGF_03031334	274	Efflux ABC transporter, permease/ATP-binding protein YknV
Bacillus T5_contig1	1386.2682	1386.2682.con.0001	fig|1386.2682.peg.1927	PATRIC.1386.2682.1386.2682.con.0001.CDS.1538810.1539802.fwd	PATRIC	CDS	1538810	1539802	993	PLF_1386_00020396	PGF_03031334	330	Efflux ABC transporter, permease/ATP-binding protein YknV
Bacillus T5_contig1	1386.2682	1386.2682.con.0001	fig|1386.2682.peg.182	PATRIC.1386.2682.1386.2682.con.0001.CDS.153924.154562.fwd	PATRIC	CDS	153924	154562	639	PLF_1386_00000199	PGF_01137124	212	Phosphoglucosamine mutase (EC 5.4.2.10)	GO:0008966|phosphoglucosamine mutase activity
Bacillus T5_contig1	1386.2682	1386.2682.con.0001	fig|1386.2682.peg.1928	PATRIC.1386.2682.1386.2682.con.0001.CDS.1539921.1540601.fwd	PATRIC	CDS	1539921	1540601	681	PLF_1386_00022216	PGF_00065622	226	Uncharacterized protein YknW
Bacillus T5_contig1	1386.2682	1386.2682.con.0001	fig|1386.2682.peg.1929	PATRIC.1386.2682.1386.2682.con.0001.CDS.1540602.1541738.fwd	PATRIC	CDS	1540602	1541738	1137	PLF_1386_00022070	PGF_02653253	378	ABC transporter, RND-adapter-like protein YknX
Bacillus T5_contig1	1386.2682	1386.2682.con.0001	fig|1386.2682.peg.1930	PATRIC.1386.2682.1386.2682.con.0001.CDS.1541809.1542426.fwd	PATRIC	CDS	1541809	1542426	618	PLF_1386_00066451	PGF_03462540	205	Uncharacterized ABC transporter ATP-binding protein YknY
Bacillus T5_contig1	1386.2682	1386.2682.con.0001	fig|1386.2682.peg.1931	PATRIC.1386.2682.1386.2682.con.0001.CDS.1542423.1543295.fwd	PATRIC	CDS	1542423	1543295	873	PLF_1386_00021820	PGF_00752357	290	Uncharacterized ABC transporter permease YknZ
Bacillus T5_contig1	1386.2682	1386.2682.con.0001	fig|1386.2682.peg.1932	PATRIC.1386.2682.1386.2682.con.0001.CDS.1543292.1543615.fwd	PATRIC	CDS	1543292	1543615	324	PLF_1386_00021820	PGF_00752357	107	Uncharacterized ABC transporter permease YknZ
Bacillus T5_contig1	1386.2682	1386.2682.con.0001	fig|1386.2682.peg.1933	PATRIC.1386.2682.1386.2682.con.0001.CDS.1544246.1545001.fwd	PATRIC	CDS	1544246	1545001	756	PLF_1386_00059053	PGF_03379955	251	Transcriptional repressor of the fructose operon, DeoR family
Bacillus T5_contig1	1386.2682	1386.2682.con.0001	fig|1386.2682.peg.1934	PATRIC.1386.2682.1386.2682.con.0001.CDS.1544998.1545909.fwd	PATRIC	CDS	1544998	1545909	912	PLF_1386_00060260	PGF_04655384	303	1-phosphofructokinase (EC 2.7.1.56)	GO:0008662|1-phosphofructokinase activity
Bacillus T5_contig1	1386.2682	1386.2682.con.0001	fig|1386.2682.peg.1935	PATRIC.1386.2682.1386.2682.con.0001.CDS.1545923.1547818.fwd	PATRIC	CDS	1545923	1547818	1896	PLF_1386_00109650	PGF_00960048	631	PTS system, fructose-specific IIA component (EC 2.7.1.202) / PTS system, fructose-specific IIB component (EC 2.7.1.202) / PTS system, fructose-specific IIC component
Bacillus T5_contig1	1386.2682	1386.2682.con.0001	fig|1386.2682.peg.1936	PATRIC.1386.2682.1386.2682.con.0001.CDS.1547985.1548545.fwd	PATRIC	CDS	1547985	1548545	561	PLF_1386_00004783	PGF_05785543	186	Signal peptidase I (EC 3.4.21.89)
Bacillus T5_contig1	1386.2682	1386.2682.con.0001	fig|1386.2682.peg.1937	PATRIC.1386.2682.1386.2682.con.0001.CDS.1548591.1548860.rev	PATRIC	CDS	1548591	1548860	270	PLF_1386_00021219	PGF_10521593	89	unknown
Bacillus T5_contig1	1386.2682	1386.2682.con.0001	fig|1386.2682.peg.1938	PATRIC.1386.2682.1386.2682.con.0001.CDS.1548873.1549115.rev	PATRIC	CDS	1548873	1549115	243	PLF_1386_00021211	PGF_00212873	80	hypothetical protein
Bacillus T5_contig1	1386.2682	1386.2682.con.0001	fig|1386.2682.peg.1939	PATRIC.1386.2682.1386.2682.con.0001.CDS.1549288.1550310.fwd	PATRIC	CDS	1549288	1550310	1023	PLF_1386_00001104	PGF_00766022	340	Bis-ABC ATPase YbiT
Bacillus T5_contig1	1386.2682	1386.2682.con.0001	fig|1386.2682.peg.183	PATRIC.1386.2682.1386.2682.con.0001.CDS.155004.156806.fwd	PATRIC	CDS	155004	156806	1803	PLF_1386_00000081	PGF_01960322	600	Glutamine--fructose-6-phosphate aminotransferase [isomerizing] (EC 2.6.1.16)	GO:0004360|glutamine-fructose-6-phosphate transaminase (isomerizing) activity
Bacillus T5_contig1	1386.2682	1386.2682.con.0001	fig|1386.2682.peg.1940	PATRIC.1386.2682.1386.2682.con.0001.CDS.1550307.1550645.fwd	PATRIC	CDS	1550307	1550645	339	PLF_1386_00001104	PGF_00766022	112	Bis-ABC ATPase YbiT
Bacillus T5_contig1	1386.2682	1386.2682.con.0001	fig|1386.2682.peg.1941	PATRIC.1386.2682.1386.2682.con.0001.CDS.1550642.1550905.fwd	PATRIC	CDS	1550642	1550905	264	PLF_1386_00001104	PGF_00766022	87	Bis-ABC ATPase YbiT
Bacillus T5_contig1	1386.2682	1386.2682.con.0001	fig|1386.2682.peg.1942	PATRIC.1386.2682.1386.2682.con.0001.CDS.1550961.1551335.fwd	PATRIC	CDS	1550961	1551335	375	PLF_1386_00019980	PGF_08225224	124	hypothetical protein
Bacillus T5_contig1	1386.2682	1386.2682.con.0001	fig|1386.2682.peg.1943	PATRIC.1386.2682.1386.2682.con.0001.CDS.1551473.1552705.rev	PATRIC	CDS	1551473	1552705	1233	PLF_1386_00003986	PGF_00053966	410	Aminopeptidase S (Leu, Val, Phe, Tyr preference) (EC 3.4.11.24)
Bacillus T5_contig1	1386.2682	1386.2682.con.0001	fig|1386.2682.peg.1944	PATRIC.1386.2682.1386.2682.con.0001.CDS.1552998.1553357.rev	PATRIC	CDS	1552998	1553357	360	PLF_1386_00004689	PGF_00417319	119	MreB-like protein (Mbl protein)
Bacillus T5_contig1	1386.2682	1386.2682.con.0001	fig|1386.2682.peg.1945	PATRIC.1386.2682.1386.2682.con.0001.CDS.1553405.1554004.rev	PATRIC	CDS	1553405	1554004	600	PLF_1386_00004689	PGF_00417319	199	MreB-like protein (Mbl protein)
Bacillus T5_contig1	1386.2682	1386.2682.con.0001	fig|1386.2682.peg.1946	PATRIC.1386.2682.1386.2682.con.0001.CDS.1554162.1554275.fwd	PATRIC	CDS	1554162	1554275	114			37	FIG01249326: hypothetical protein
Bacillus T5_contig1	1386.2682	1386.2682.con.0001	fig|1386.2682.peg.1947	PATRIC.1386.2682.1386.2682.con.0001.CDS.1554311.1554598.fwd	PATRIC	CDS	1554311	1554598	288	PLF_1386_00008911	PGF_02595637	95	Transcriptional regulator, AbrB family
Bacillus T5_contig1	1386.2682	1386.2682.con.0001	fig|1386.2682.peg.1948	PATRIC.1386.2682.1386.2682.con.0001.CDS.1554766.1556103.fwd	PATRIC	CDS	1554766	1556103	1338	PLF_1386_00114322	PGF_03064306	445	Sporulation kinase C (EC 2.7.13.3)	GO:0004673|protein histidine kinase activity
Bacillus T5_contig1	1386.2682	1386.2682.con.0001	fig|1386.2682.peg.1949	PATRIC.1386.2682.1386.2682.con.0001.CDS.1556168.1557154.fwd	PATRIC	CDS	1556168	1557154	987	PLF_1386_00115062	PGF_02993851	328	KtrCD potassium uptake system, peripheral membrane component KtrC
Bacillus T5_contig1	1386.2682	1386.2682.con.0001	fig|1386.2682.peg.1950	PATRIC.1386.2682.1386.2682.con.0001.CDS.1557151.1558227.fwd	PATRIC	CDS	1557151	1558227	1077	PLF_1386_00375238	PGF_00068000	358	Adenine deaminase (EC 3.5.4.2)	GO:0000034|adenine deaminase activity
Bacillus T5_contig1	1386.2682	1386.2682.con.0001	fig|1386.2682.peg.1951	PATRIC.1386.2682.1386.2682.con.0001.CDS.1558224.1558676.fwd	PATRIC	CDS	1558224	1558676	453	PLF_1386_00375238	PGF_00068000	150	Adenine deaminase (EC 3.5.4.2)	GO:0000034|adenine deaminase activity
Bacillus T5_contig1	1386.2682	1386.2682.con.0001	fig|1386.2682.peg.1952	PATRIC.1386.2682.1386.2682.con.0001.CDS.1558729.1560396.rev	PATRIC	CDS	1558729	1560396	1668	PLF_1386_00000056	PGF_00048564	555	Ribonuclease J1 (endonuclease and 5' exonuclease)
Bacillus T5_contig1	1386.2682	1386.2682.con.0001	fig|1386.2682.peg.16	PATRIC.1386.2682.1386.2682.con.0001.CDS.15595.17640.fwd	PATRIC	CDS	15595	17640	2046	PLF_1386_00000151	PGF_03609651	681	Methionyl-tRNA synthetase (EC 6.1.1.10)	GO:0004825|methionine-tRNA ligase activity
Bacillus T5_contig1	1386.2682	1386.2682.con.0001	fig|1386.2682.peg.1953	PATRIC.1386.2682.1386.2682.con.0001.CDS.1560401.1560610.rev	PATRIC	CDS	1560401	1560610	210	PLF_1386_00049097	PGF_00038255	69	Protein of unknown function DUF1447
Bacillus T5_contig1	1386.2682	1386.2682.con.0001	fig|1386.2682.peg.1954	PATRIC.1386.2682.1386.2682.con.0001.CDS.1561010.1561786.fwd	PATRIC	CDS	1561010	1561786	777	PLF_1386_00006104	PGF_00010468	258	Hydrolase (HAD superfamily) in cluster with DUF1447
Bacillus T5_contig1	1386.2682	1386.2682.con.0001	fig|1386.2682.peg.1955	PATRIC.1386.2682.1386.2682.con.0001.CDS.1561823.1562380.rev	PATRIC	CDS	1561823	1562380	558	PLF_1386_00452829	PGF_00030655	185	Peptide deformylase (EC 3.5.1.88)	GO:0042586|peptide deformylase activity
Bacillus T5_contig1	1386.2682	1386.2682.con.0001	fig|1386.2682.peg.1956	PATRIC.1386.2682.1386.2682.con.0001.CDS.1562499.1562630.rev	PATRIC	CDS	1562499	1562630	132	PLF_1386_00128710	PGF_08225224	43	hypothetical protein
Bacillus T5_contig1	1386.2682	1386.2682.con.0001	fig|1386.2682.peg.1957	PATRIC.1386.2682.1386.2682.con.0001.CDS.1562887.1563555.fwd	PATRIC	CDS	1562887	1563555	669	PLF_1386_00126410	PGF_10461591	222	lipoprotein, putative
Bacillus T5_contig1	1386.2682	1386.2682.con.0001	fig|1386.2682.peg.1958	PATRIC.1386.2682.1386.2682.con.0001.CDS.1563954.1565069.fwd	PATRIC	CDS	1563954	1565069	1116	PLF_1386_00000188	PGF_00502238	371	Pyruvate dehydrogenase E1 component alpha subunit (EC 1.2.4.1)	GO:0004739|pyruvate dehydrogenase (acetyl-transferring) activity
Bacillus T5_contig1	1386.2682	1386.2682.con.0001	fig|1386.2682.peg.1959	PATRIC.1386.2682.1386.2682.con.0001.CDS.1565073.1566050.fwd	PATRIC	CDS	1565073	1566050	978	PLF_1386_00000272	PGF_03145455	325	Pyruvate dehydrogenase E1 component beta subunit (EC 1.2.4.1)	GO:0004739|pyruvate dehydrogenase (acetyl-transferring) activity
Bacillus T5_contig1	1386.2682	1386.2682.con.0001	fig|1386.2682.peg.1960	PATRIC.1386.2682.1386.2682.con.0001.CDS.1566213.1567505.fwd	PATRIC	CDS	1566213	1567505	1293	PLF_1386_00000233	PGF_01915472	430	Dihydrolipoamide acetyltransferase component of pyruvate dehydrogenase complex (EC 2.3.1.12)	GO:0004742|dihydrolipoyllysine-residue acetyltransferase activity
Bacillus T5_contig1	1386.2682	1386.2682.con.0001	fig|1386.2682.peg.1961	PATRIC.1386.2682.1386.2682.con.0001.CDS.1567510.1568922.fwd	PATRIC	CDS	1567510	1568922	1413	PLF_1386_00003812	PGF_05197855	470	Dihydrolipoamide dehydrogenase of pyruvate dehydrogenase complex (EC 1.8.1.4)	GO:0004148|dihydrolipoyl dehydrogenase activity
Bacillus T5_contig1	1386.2682	1386.2682.con.0001	fig|1386.2682.peg.1962	PATRIC.1386.2682.1386.2682.con.0001.CDS.1569040.1569417.rev	PATRIC	CDS	1569040	1569417	378	PLF_1386_00021272	PGF_00412644	125	Pal-related lipoprotein
Bacillus T5_contig1	1386.2682	1386.2682.con.0001	fig|1386.2682.peg.1963	PATRIC.1386.2682.1386.2682.con.0001.CDS.1569793.1569912.fwd	PATRIC	CDS	1569793	1569912	120	PLF_1386_00546307	PGF_04277711	39	Uncharacterized protein Bsu1464.5
Bacillus T5_contig1	1386.2682	1386.2682.con.0001	fig|1386.2682.peg.1964	PATRIC.1386.2682.1386.2682.con.0001.CDS.1569957.1571447.rev	PATRIC	CDS	1569957	1571447	1491	PLF_1386_00000455	PGF_00962420	496	Arginine decarboxylase (EC 4.1.1.19)	GO:0008792|arginine decarboxylase activity
Bacillus T5_contig1	1386.2682	1386.2682.con.0001	fig|1386.2682.peg.184	PATRIC.1386.2682.1386.2682.con.0001.CDS.156997.157320.fwd	PATRIC	CDS	156997	157320	324	PLF_1386_00019957	PGF_00225794	107	hypothetical protein
Bacillus T5_contig1	1386.2682	1386.2682.con.0001	fig|1386.2682.peg.1965	PATRIC.1386.2682.1386.2682.con.0001.CDS.1571685.1572041.fwd	PATRIC	CDS	1571685	1572041	357	PLF_1386_00005336	PGF_02011114	118	UPF0223 protein YktA
Bacillus T5_contig1	1386.2682	1386.2682.con.0001	fig|1386.2682.peg.1966	PATRIC.1386.2682.1386.2682.con.0001.CDS.1572011.1572646.rev	PATRIC	CDS	1572011	1572646	636	PLF_1386_00115710	PGF_00346814	211	DUF1054 superfamily protein
Bacillus T5_contig1	1386.2682	1386.2682.con.0001	fig|1386.2682.peg.1967	PATRIC.1386.2682.1386.2682.con.0001.CDS.1572891.1573079.fwd	PATRIC	CDS	1572891	1573079	189	PLF_1386_00383746	PGF_07061436	62	Uncharacterized protein YkzI
Bacillus T5_contig1	1386.2682	1386.2682.con.0001	fig|1386.2682.peg.1968	PATRIC.1386.2682.1386.2682.con.0001.CDS.1573221.1573499.fwd	PATRIC	CDS	1573221	1573499	279	PLF_1386_00119759	PGF_10300175	92	Inositol-1-monophosphatase (EC 3.1.3.25)	GO:0008934|inositol monophosphate 1-phosphatase activity;GO:0008934|inositol monophosphate 3-phosphatase activity;GO:0008934|inositol monophosphate 4-phosphatase activity;GO:0008934|inositol monophosphate phosphatase activity
Bacillus T5_contig1	1386.2682	1386.2682.con.0001	fig|1386.2682.peg.1969	PATRIC.1386.2682.1386.2682.con.0001.CDS.1573454.1574014.fwd	PATRIC	CDS	1573454	1574014	561	PLF_1386_00119759	PGF_10300175	186	Inositol-1-monophosphatase (EC 3.1.3.25)	GO:0008934|inositol monophosphate 1-phosphatase activity;GO:0008934|inositol monophosphate 3-phosphatase activity;GO:0008934|inositol monophosphate 4-phosphatase activity;GO:0008934|inositol monophosphate phosphatase activity
Bacillus T5_contig1	1386.2682	1386.2682.con.0001	fig|1386.2682.peg.1970	PATRIC.1386.2682.1386.2682.con.0001.CDS.1574007.1574474.fwd	PATRIC	CDS	1574007	1574474	468	PLF_1386_00134883	PGF_08225224	155	unknown
Bacillus T5_contig1	1386.2682	1386.2682.con.0001	fig|1386.2682.peg.1971	PATRIC.1386.2682.1386.2682.con.0001.CDS.1574583.1576505.fwd	PATRIC	CDS	1574583	1576505	1923	PLF_1386_00055986	PGF_00783938	640	hypothetical protein
Bacillus T5_contig1	1386.2682	1386.2682.con.0001	fig|1386.2682.peg.185	PATRIC.1386.2682.1386.2682.con.0001.CDS.157463.158071.rev	PATRIC	CDS	157463	158071	609	PLF_1386_00011334	PGF_00006351	202	Efflux ABC transporter, permease protein
Bacillus T5_contig1	1386.2682	1386.2682.con.0001	fig|1386.2682.peg.1972	PATRIC.1386.2682.1386.2682.con.0001.CDS.1576766.1577281.fwd	PATRIC	CDS	1576766	1577281	516	PLF_1386_00063930	PGF_00337406	171	RNA polymerase sigma factor RpoE
Bacillus T5_contig1	1386.2682	1386.2682.con.0001	fig|1386.2682.peg.1973	PATRIC.1386.2682.1386.2682.con.0001.CDS.1577286.1577582.fwd	PATRIC	CDS	1577286	1577582	297	PLF_1386_00115270	PGF_00337406	98	unknown
Bacillus T5_contig1	1386.2682	1386.2682.con.0001	fig|1386.2682.peg.1974	PATRIC.1386.2682.1386.2682.con.0001.CDS.1577656.1577844.rev	PATRIC	CDS	1577656	1577844	189	PLF_1386_00136172	PGF_00800021	62	Uncharacterized protein YlaF
Bacillus T5_contig1	1386.2682	1386.2682.con.0001	fig|1386.2682.peg.1975	PATRIC.1386.2682.1386.2682.con.0001.CDS.1577930.1579843.fwd	PATRIC	CDS	1577930	1579843	1914	PLF_1386_00000219	PGF_00007041	637	GTP-binding protein TypA/BipA
Bacillus T5_contig1	1386.2682	1386.2682.con.0001	fig|1386.2682.peg.1976	PATRIC.1386.2682.1386.2682.con.0001.CDS.1579901.1580221.fwd	PATRIC	CDS	1579901	1580221	321	PLF_1386_00034739	PGF_02611684	106	Uncharacterized membrane protein YlaH
Bacillus T5_contig1	1386.2682	1386.2682.con.0001	fig|1386.2682.peg.1977	PATRIC.1386.2682.1386.2682.con.0001.CDS.1580243.1580749.rev	PATRIC	CDS	1580243	1580749	507	PLF_1386_00022194	PGF_03132619	168	Uncharacterized transcriptional regulator YhjH, MarR family
Bacillus T5_contig1	1386.2682	1386.2682.con.0001	fig|1386.2682.peg.186	PATRIC.1386.2682.1386.2682.con.0001.CDS.158052.158933.rev	PATRIC	CDS	158052	158933	882	PLF_1386_00011941	PGF_10425579	293	ABC transporter, ATP-binding protein
Bacillus T5_contig1	1386.2682	1386.2682.con.0001	fig|1386.2682.peg.1978	PATRIC.1386.2682.1386.2682.con.0001.CDS.1580838.1581422.rev	PATRIC	CDS	1580838	1581422	585	PLF_1386_00019568	PGF_00425567	194	Uncharacterized aromatic compound monooxygenase YhjG
Bacillus T5_contig1	1386.2682	1386.2682.con.0001	fig|1386.2682.peg.1979	PATRIC.1386.2682.1386.2682.con.0001.CDS.1581491.1582075.rev	PATRIC	CDS	1581491	1582075	585	PLF_1386_00019568	PGF_00425567	194	Uncharacterized aromatic compound monooxygenase YhjG
Bacillus T5_contig1	1386.2682	1386.2682.con.0001	fig|1386.2682.peg.1980	PATRIC.1386.2682.1386.2682.con.0001.CDS.1582084.1582317.rev	PATRIC	CDS	1582084	1582317	234	PLF_1386_00019568	PGF_00425567	77	Uncharacterized aromatic compound monooxygenase YhjG
Bacillus T5_contig1	1386.2682	1386.2682.con.0001	fig|1386.2682.peg.1981	PATRIC.1386.2682.1386.2682.con.0001.CDS.1582454.1582660.rev	PATRIC	CDS	1582454	1582660	207	PLF_1386_00004411	PGF_02611683	68	Uncharacterized protein YlaI
Bacillus T5_contig1	1386.2682	1386.2682.con.0001	fig|1386.2682.peg.1982	PATRIC.1386.2682.1386.2682.con.0001.CDS.1582780.1583379.rev	PATRIC	CDS	1582780	1583379	600	PLF_1386_00201505	PGF_00408110	199	Uncharacterized lipoprotein YlaJ
Bacillus T5_contig1	1386.2682	1386.2682.con.0001	fig|1386.2682.peg.1983	PATRIC.1386.2682.1386.2682.con.0001.CDS.1583549.1584877.fwd	PATRIC	CDS	1583549	1584877	1329	PLF_1386_00000271	PGF_06051594	442	Predicted ATPase related to phosphate starvation-inducible protein PhoH
Bacillus T5_contig1	1386.2682	1386.2682.con.0001	fig|1386.2682.peg.1984	PATRIC.1386.2682.1386.2682.con.0001.CDS.1585020.1585361.rev	PATRIC	CDS	1585020	1585361	342	PLF_1386_00115579	PGF_00002361	113	Uncharacterized protein YlaL
Bacillus T5_contig1	1386.2682	1386.2682.con.0001	fig|1386.2682.peg.1985	PATRIC.1386.2682.1386.2682.con.0001.CDS.1585358.1585501.rev	PATRIC	CDS	1585358	1585501	144	PLF_1386_00115579	PGF_00002361	47	Uncharacterized protein YlaL
Bacillus T5_contig1	1386.2682	1386.2682.con.0001	fig|1386.2682.peg.1986	PATRIC.1386.2682.1386.2682.con.0001.CDS.1585619.1585954.fwd	PATRIC	CDS	1585619	1585954	336	PLF_1386_00468164	PGF_00008192	111	Glutaminase (EC 3.5.1.2)	GO:0004359|glutaminase activity
Bacillus T5_contig1	1386.2682	1386.2682.con.0001	fig|1386.2682.peg.1987	PATRIC.1386.2682.1386.2682.con.0001.CDS.1585981.1586508.fwd	PATRIC	CDS	1585981	1586508	528	PLF_1386_00468164	PGF_00008192	175	Glutaminase (EC 3.5.1.2)	GO:0004359|glutaminase activity
Bacillus T5_contig1	1386.2682	1386.2682.con.0001	fig|1386.2682.peg.1988	PATRIC.1386.2682.1386.2682.con.0001.CDS.1586679.1586960.fwd	PATRIC	CDS	1586679	1586960	282	PLF_1386_00000349	PGF_00419414	93	UPF0358 protein YlaN
Bacillus T5_contig1	1386.2682	1386.2682.con.0001	fig|1386.2682.peg.1989	PATRIC.1386.2682.1386.2682.con.0001.CDS.1586993.1587118.rev	PATRIC	CDS	1586993	1587118	126			41	hypothetical protein
Bacillus T5_contig1	1386.2682	1386.2682.con.0001	fig|1386.2682.peg.1990	PATRIC.1386.2682.1386.2682.con.0001.CDS.1587291.1587656.fwd	PATRIC	CDS	1587291	1587656	366	PLF_1386_00004101	PGF_08149255	121	FtsW-like protein YlaO
Bacillus T5_contig1	1386.2682	1386.2682.con.0001	fig|1386.2682.peg.1991	PATRIC.1386.2682.1386.2682.con.0001.CDS.1587665.1588501.fwd	PATRIC	CDS	1587665	1588501	837	PLF_1386_00004101	PGF_08149255	278	FtsW-like protein YlaO
Bacillus T5_contig1	1386.2682	1386.2682.con.0001	fig|1386.2682.peg.1992	PATRIC.1386.2682.1386.2682.con.0001.CDS.1588580.1592128.fwd	PATRIC	CDS	1588580	1592128	3549	PLF_1386_00000322	PGF_00045963	1182	Pyruvate carboxylase (EC 6.4.1.1)	GO:0004736|pyruvate carboxylase activity
Bacillus T5_contig1	1386.2682	1386.2682.con.0001	fig|1386.2682.peg.187	PATRIC.1386.2682.1386.2682.con.0001.CDS.158933.159310.rev	PATRIC	CDS	158933	159310	378	PLF_1386_00018811	PGF_06916656	125	Transcriptional regulator, GntR family
Bacillus T5_contig1	1386.2682	1386.2682.con.0001	fig|1386.2682.peg.1993	PATRIC.1386.2682.1386.2682.con.0001.CDS.1592104.1593012.rev	PATRIC	CDS	1592104	1593012	909	PLF_1386_00124003	PGF_05949825	302	Heme A synthase, cytochrome oxidase biogenesis protein Cox15-CtaA
Bacillus T5_contig1	1386.2682	1386.2682.con.0001	fig|1386.2682.peg.1994	PATRIC.1386.2682.1386.2682.con.0001.CDS.1593413.1594339.fwd	PATRIC	CDS	1593413	1594339	927	PLF_1386_00005474	PGF_07157721	308	Heme O synthase, protoheme IX farnesyltransferase, COX10-CtaB
Bacillus T5_contig1	1386.2682	1386.2682.con.0001	fig|1386.2682.peg.1995	PATRIC.1386.2682.1386.2682.con.0001.CDS.1594617.1595684.fwd	PATRIC	CDS	1594617	1595684	1068	PLF_1386_00318574	PGF_02516666	355	Cytochrome c oxidase polypeptide II (EC 1.9.3.1)	GO:0004129|cytochrome-c oxidase activity
Bacillus T5_contig1	1386.2682	1386.2682.con.0001	fig|1386.2682.peg.188	PATRIC.1386.2682.1386.2682.con.0001.CDS.159491.159793.fwd	PATRIC	CDS	159491	159793	303	PLF_1386_00006578	PGF_08030842	100	Transcriptional regulator, ArsR family
Bacillus T5_contig1	1386.2682	1386.2682.con.0001	fig|1386.2682.peg.1996	PATRIC.1386.2682.1386.2682.con.0001.CDS.1595717.1597585.fwd	PATRIC	CDS	1595717	1597585	1869	PLF_1386_00120311	PGF_03804538	622	Cytochrome c oxidase polypeptide I (EC 1.9.3.1)	GO:0004129|cytochrome-c oxidase activity
Bacillus T5_contig1	1386.2682	1386.2682.con.0001	fig|1386.2682.peg.1997	PATRIC.1386.2682.1386.2682.con.0001.CDS.1597585.1597737.fwd	PATRIC	CDS	1597585	1597737	153	PLF_1386_00000250	PGF_10480638	50	Cytochrome c oxidase polypeptide III (EC 1.9.3.1)	GO:0004129|cytochrome-c oxidase activity
Bacillus T5_contig1	1386.2682	1386.2682.con.0001	fig|1386.2682.peg.1998	PATRIC.1386.2682.1386.2682.con.0001.CDS.1597781.1598206.fwd	PATRIC	CDS	1597781	1598206	426	PLF_1386_00000250	PGF_10480638	141	Cytochrome c oxidase polypeptide III (EC 1.9.3.1)	GO:0004129|cytochrome-c oxidase activity
Bacillus T5_contig1	1386.2682	1386.2682.con.0001	fig|1386.2682.peg.1999	PATRIC.1386.2682.1386.2682.con.0001.CDS.1598209.1598538.fwd	PATRIC	CDS	1598209	1598538	330	PLF_1386_00020492	PGF_00420404	109	Cytochrome c oxidase polypeptide IV (EC 1.9.3.1)	GO:0004129|cytochrome-c oxidase activity
Bacillus T5_contig1	1386.2682	1386.2682.con.0001	fig|1386.2682.peg.2000	PATRIC.1386.2682.1386.2682.con.0001.CDS.1598569.1599471.fwd	PATRIC	CDS	1598569	1599471	903	PLF_1386_00005616	PGF_04321685	300	Cytochrome c oxidase caa3-type assembly factor CtaG_BS (unrelated to Cox11-CtaG family)
Bacillus T5_contig1	1386.2682	1386.2682.con.0001	fig|1386.2682.peg.189	PATRIC.1386.2682.1386.2682.con.0001.CDS.159938.161110.fwd	PATRIC	CDS	159938	161110	1173	PLF_1386_00006101	PGF_09996723	390	Uncharacterized MFS-type transporter
Bacillus T5_contig1	1386.2682	1386.2682.con.0001	fig|1386.2682.peg.2001	PATRIC.1386.2682.1386.2682.con.0001.CDS.1599528.1599887.rev	PATRIC	CDS	1599528	1599887	360	PLF_1386_00000504	PGF_00033092	119	Phenylalanyl-tRNA synthetase alpha subunit
Bacillus T5_contig1	1386.2682	1386.2682.con.0001	fig|1386.2682.peg.2002	PATRIC.1386.2682.1386.2682.con.0001.CDS.1600055.1600501.fwd	PATRIC	CDS	1600055	1600501	447	PLF_1386_00317996	PGF_00735416	148	Uncharacterized CBS domain protein YlbB
Bacillus T5_contig1	1386.2682	1386.2682.con.0001	fig|1386.2682.peg.2003	PATRIC.1386.2682.1386.2682.con.0001.CDS.1600642.1601685.fwd	PATRIC	CDS	1600642	1601685	1044	PLF_1386_00135603	PGF_07331522	347	Uncharacterized protein, YkwD family
Bacillus T5_contig1	1386.2682	1386.2682.con.0001	fig|1386.2682.peg.2004	PATRIC.1386.2682.1386.2682.con.0001.CDS.1601838.1602233.fwd	PATRIC	CDS	1601838	1602233	396	PLF_1386_00193634	PGF_00070506	131	Uncharacterized protein YlbD
Bacillus T5_contig1	1386.2682	1386.2682.con.0001	fig|1386.2682.peg.2005	PATRIC.1386.2682.1386.2682.con.0001.CDS.1602248.1602487.fwd	PATRIC	CDS	1602248	1602487	240	PLF_1386_00006015	PGF_07639995	79	Uncharacterized protein YlbE
Bacillus T5_contig1	1386.2682	1386.2682.con.0001	fig|1386.2682.peg.2006	PATRIC.1386.2682.1386.2682.con.0001.CDS.1602565.1602696.fwd	PATRIC	CDS	1602565	1602696	132			43	hypothetical protein
Bacillus T5_contig1	1386.2682	1386.2682.con.0001	fig|1386.2682.peg.2007	PATRIC.1386.2682.1386.2682.con.0001.CDS.1602766.1603215.fwd	PATRIC	CDS	1602766	1603215	450	PLF_1386_00005170	PGF_03011298	149	ComK regulator YlbF
Bacillus T5_contig1	1386.2682	1386.2682.con.0001	fig|1386.2682.peg.2008	PATRIC.1386.2682.1386.2682.con.0001.CDS.1603287.1603559.fwd	PATRIC	CDS	1603287	1603559	273	PLF_1386_00003760	PGF_02645954	90	UPF0298 protein YlbG
Bacillus T5_contig1	1386.2682	1386.2682.con.0001	fig|1386.2682.peg.2009	PATRIC.1386.2682.1386.2682.con.0001.CDS.1603669.1603803.fwd	PATRIC	CDS	1603669	1603803	135			44	hypothetical protein
Bacillus T5_contig1	1386.2682	1386.2682.con.0001	fig|1386.2682.peg.2010	PATRIC.1386.2682.1386.2682.con.0001.CDS.1603852.1604418.fwd	PATRIC	CDS	1603852	1604418	567	PLF_1386_00075430	PGF_07133621	188	16S rRNA (guanine(966)-N(2))-methyltransferase (EC 2.1.1.171)	GO:0052913|16S rRNA (guanine(966)-N(2))-methyltransferase activity
Bacillus T5_contig1	1386.2682	1386.2682.con.0001	fig|1386.2682.peg.2011	PATRIC.1386.2682.1386.2682.con.0001.CDS.1604411.1604923.fwd	PATRIC	CDS	1604411	1604923	513	PLF_1386_00000583	PGF_04762552	170	Phosphopantetheine adenylyltransferase (EC 2.7.7.3)	GO:0004595|pantetheine-phosphate adenylyltransferase activity
Bacillus T5_contig1	1386.2682	1386.2682.con.0001	fig|1386.2682.peg.2012	PATRIC.1386.2682.1386.2682.con.0001.CDS.1604913.1606133.rev	PATRIC	CDS	1604913	1606133	1221	PLF_1386_00005581	PGF_09896157	406	Sporulation integral membrane protein YlbJ
Bacillus T5_contig1	1386.2682	1386.2682.con.0001	fig|1386.2682.peg.2013	PATRIC.1386.2682.1386.2682.con.0001.CDS.1606294.1606422.fwd	PATRIC	CDS	1606294	1606422	129			42	hypothetical protein
Bacillus T5_contig1	1386.2682	1386.2682.con.0001	fig|1386.2682.peg.2014	PATRIC.1386.2682.1386.2682.con.0001.CDS.1606504.1607478.fwd	PATRIC	CDS	1606504	1607478	975	PLF_1386_00024292	PGF_03574598	324	Lon-like protease with PDZ domain
Bacillus T5_contig1	1386.2682	1386.2682.con.0001	fig|1386.2682.peg.2015	PATRIC.1386.2682.1386.2682.con.0001.CDS.1607495.1607680.rev	PATRIC	CDS	1607495	1607680	186	PLF_1386_00004121	PGF_00000196	61	UPF0348 protein family
Bacillus T5_contig1	1386.2682	1386.2682.con.0001	fig|1386.2682.peg.2016	PATRIC.1386.2682.1386.2682.con.0001.CDS.1607677.1608744.rev	PATRIC	CDS	1607677	1608744	1068	PLF_1386_00004121	PGF_00000196	355	UPF0348 protein family
Bacillus T5_contig1	1386.2682	1386.2682.con.0001	fig|1386.2682.peg.2017	PATRIC.1386.2682.1386.2682.con.0001.CDS.1608962.1609477.fwd	PATRIC	CDS	1608962	1609477	516	PLF_1386_00004896	PGF_02031353	171	FIG01269488: protein, clustered with ribosomal protein L32p
Bacillus T5_contig1	1386.2682	1386.2682.con.0001	fig|1386.2682.peg.2018	PATRIC.1386.2682.1386.2682.con.0001.CDS.1609501.1609674.fwd	PATRIC	CDS	1609501	1609674	174	PLF_1386_00121785	PGF_00016404	57	LSU ribosomal protein L32p @ LSU ribosomal protein L32p, zinc-dependent
Bacillus T5_contig1	1386.2682	1386.2682.con.0001	fig|1386.2682.peg.2019	PATRIC.1386.2682.1386.2682.con.0001.CDS.1609829.1610296.fwd	PATRIC	CDS	1609829	1610296	468	PLF_1386_00482495	PGF_00036585	155	Prespore specific transcriptional activator RsfA
Bacillus T5_contig1	1386.2682	1386.2682.con.0001	fig|1386.2682.peg.2020	PATRIC.1386.2682.1386.2682.con.0001.CDS.1610293.1610427.fwd	PATRIC	CDS	1610293	1610427	135	PLF_1386_00482495	PGF_00036585	44	Prespore specific transcriptional activator RsfA
Bacillus T5_contig1	1386.2682	1386.2682.con.0001	fig|1386.2682.peg.2021	PATRIC.1386.2682.1386.2682.con.0001.CDS.1610470.1610949.rev	PATRIC	CDS	1610470	1610949	480	PLF_1386_00003957	PGF_00064587	159	Uncharacterized N-acetyltransferase BT9727_3663 (EC 2.3.1.-)	GO:0004147|dihydrolipoamide branched chain acyltransferase activity;GO:0004147|sterol O-acyltransferase activity;GO:0004147|N-acetyltransferase activity;GO:0004147|O-acyltransferase activity;GO:0004147|palmitoleoyl [acyl-carrier-protein]-dependent acyltransferase activity;GO:0004147|carnitine O-acyltransferase activity;GO:0004147|acetyltransferase activity;GO:0004147|C-acyltransferase activity;GO…
Bacillus T5_contig1	1386.2682	1386.2682.con.0001	fig|1386.2682.peg.2022	PATRIC.1386.2682.1386.2682.con.0001.CDS.1611132.1612013.fwd	PATRIC	CDS	1611132	1612013	882	PLF_1386_00019482	PGF_07730014	293	2-dehydropantoate 2-reductase (EC 1.1.1.169)	GO:0008677|2-dehydropantoate 2-reductase activity
Bacillus T5_contig1	1386.2682	1386.2682.con.0001	fig|1386.2682.peg.2023	PATRIC.1386.2682.1386.2682.con.0001.CDS.1612098.1612706.fwd	PATRIC	CDS	1612098	1612706	609	PLF_1386_00453476	PGF_02473354	202	Glucosaminyl-malate:cysteine ligase
Bacillus T5_contig1	1386.2682	1386.2682.con.0001	fig|1386.2682.peg.2024	PATRIC.1386.2682.1386.2682.con.0001.CDS.1612754.1613713.fwd	PATRIC	CDS	1612754	1613713	960	PLF_1386_00453476	PGF_02473354	319	Glucosaminyl-malate:cysteine ligase
Bacillus T5_contig1	1386.2682	1386.2682.con.0001	fig|1386.2682.peg.190	PATRIC.1386.2682.1386.2682.con.0001.CDS.161359.161577.rev	PATRIC	CDS	161359	161577	219	PLF_1386_00015912	PGF_07873723	72	hypothetical protein
Bacillus T5_contig1	1386.2682	1386.2682.con.0001	fig|1386.2682.peg.2025	PATRIC.1386.2682.1386.2682.con.0001.CDS.1613838.1614119.fwd	PATRIC	CDS	1613838	1614119	282	PLF_1386_00003841	PGF_01420802	93	Transcriptional regulator MraZ
Bacillus T5_contig1	1386.2682	1386.2682.con.0001	fig|1386.2682.peg.2026	PATRIC.1386.2682.1386.2682.con.0001.CDS.1614146.1614268.fwd	PATRIC	CDS	1614146	1614268	123	PLF_1386_00003841	PGF_01420802	40	Transcriptional regulator MraZ
Bacillus T5_contig1	1386.2682	1386.2682.con.0001	fig|1386.2682.peg.2027	PATRIC.1386.2682.1386.2682.con.0001.CDS.1614334.1615272.fwd	PATRIC	CDS	1614334	1615272	939	PLF_1386_00000265	PGF_02390924	312	16S rRNA (cytosine(1402)-N(4))-methyltransferase (EC 2.1.1.199)
Bacillus T5_contig1	1386.2682	1386.2682.con.0001	fig|1386.2682.peg.2028	PATRIC.1386.2682.1386.2682.con.0001.CDS.1615304.1615657.fwd	PATRIC	CDS	1615304	1615657	354	PLF_1386_00019535	PGF_06118664	117	Cell division protein FtsL
Bacillus T5_contig1	1386.2682	1386.2682.con.0001	fig|1386.2682.peg.2029	PATRIC.1386.2682.1386.2682.con.0001.CDS.1615664.1617376.fwd	PATRIC	CDS	1615664	1617376	1713	PLF_1386_00004432	PGF_10302926	570	Cell division protein FtsI [Peptidoglycan synthetase] (EC 2.4.1.129)	GO:0008955|peptidoglycan glycosyltransferase activity
Bacillus T5_contig1	1386.2682	1386.2682.con.0001	fig|1386.2682.peg.191	PATRIC.1386.2682.1386.2682.con.0001.CDS.161574.161762.rev	PATRIC	CDS	161574	161762	189	PLF_1386_00015912	PGF_07873723	62	hypothetical protein
Bacillus T5_contig1	1386.2682	1386.2682.con.0001	fig|1386.2682.peg.2030	PATRIC.1386.2682.1386.2682.con.0001.CDS.1617376.1617798.fwd	PATRIC	CDS	1617376	1617798	423	PLF_1386_00004432	PGF_10302926	140	Cell division protein FtsI [Peptidoglycan synthetase] (EC 2.4.1.129)	GO:0008955|peptidoglycan glycosyltransferase activity
Bacillus T5_contig1	1386.2682	1386.2682.con.0001	fig|1386.2682.peg.192	PATRIC.1386.2682.1386.2682.con.0001.CDS.161791.163527.rev	PATRIC	CDS	161791	163527	1737	PLF_1386_00051361	PGF_02829255	578	Multidrug resistance ABC transporter permease/ATP-binding protein BmrA
Bacillus T5_contig1	1386.2682	1386.2682.con.0001	fig|1386.2682.peg.2031	PATRIC.1386.2682.1386.2682.con.0001.CDS.1617941.1619875.fwd	PATRIC	CDS	1617941	1619875	1935	PLF_1386_00456398	PGF_00730148	644	Cell division protein FtsI [Peptidoglycan synthetase] (EC 2.4.1.129) @ Sporulation peptidoglycan synthetase SpoVD	GO:0008955|peptidoglycan glycosyltransferase activity
Bacillus T5_contig1	1386.2682	1386.2682.con.0001	fig|1386.2682.peg.2032	PATRIC.1386.2682.1386.2682.con.0001.CDS.1619907.1620047.fwd	PATRIC	CDS	1619907	1620047	141			46	hypothetical protein
Bacillus T5_contig1	1386.2682	1386.2682.con.0001	fig|1386.2682.peg.2033	PATRIC.1386.2682.1386.2682.con.0001.CDS.1620071.1621537.fwd	PATRIC	CDS	1620071	1621537	1467	PLF_1386_00465424	PGF_07096769	488	UDP-N-acetylmuramoyl-dipeptide--2,6-diaminopimelate ligase (EC 6.3.2.13)	GO:0008765|UDP-N-acetylmuramoylalanyl-D-glutamate-2,6-diaminopimelate ligase activity
Bacillus T5_contig1	1386.2682	1386.2682.con.0001	fig|1386.2682.peg.2034	PATRIC.1386.2682.1386.2682.con.0001.CDS.1621665.1622639.fwd	PATRIC	CDS	1621665	1622639	975	PLF_1386_00114382	PGF_00033359	324	Phospho-N-acetylmuramoyl-pentapeptide-transferase (EC 2.7.8.13)	GO:0008963|phospho-N-acetylmuramoyl-pentapeptide-transferase activity;GO:0008963|UDP-N-acetylmuramoyl-L-alanyl-D-glutamyl-meso-2,6-diaminopimelyl-D-alanyl-D-alanine:undecaprenyl-phosphate transferase activity
Bacillus T5_contig1	1386.2682	1386.2682.con.0001	fig|1386.2682.peg.2035	PATRIC.1386.2682.1386.2682.con.0001.CDS.1622640.1622870.fwd	PATRIC	CDS	1622640	1622870	231	PLF_1386_00458000	PGF_06162930	76	UDP-N-acetylmuramoyl-L-alanine--D-glutamate ligase (EC 6.3.2.9)	GO:0008764|UDP-N-acetylmuramoylalanine-D-glutamate ligase activity
Bacillus T5_contig1	1386.2682	1386.2682.con.0001	fig|1386.2682.peg.2036	PATRIC.1386.2682.1386.2682.con.0001.CDS.1622903.1623736.fwd	PATRIC	CDS	1622903	1623736	834	PLF_1386_00458000	PGF_06162930	277	UDP-N-acetylmuramoyl-L-alanine--D-glutamate ligase (EC 6.3.2.9)	GO:0008764|UDP-N-acetylmuramoylalanine-D-glutamate ligase activity
Bacillus T5_contig1	1386.2682	1386.2682.con.0001	fig|1386.2682.peg.2037	PATRIC.1386.2682.1386.2682.con.0001.CDS.1623745.1623993.fwd	PATRIC	CDS	1623745	1623993	249		PGF_06162930	82	UDP-N-acetylmuramoyl-L-alanine--D-glutamate ligase (EC 6.3.2.9)	GO:0008764|UDP-N-acetylmuramoylalanine-D-glutamate ligase activity
Bacillus T5_contig1	1386.2682	1386.2682.con.0001	fig|1386.2682.peg.2038	PATRIC.1386.2682.1386.2682.con.0001.CDS.1624036.1625145.fwd	PATRIC	CDS	1624036	1625145	1110	PLF_1386_00000208	PGF_00417069	369	Peptidoglycan glycosyltransferase FtsW (EC 2.4.1.129) @ Stage V sporulation protein E	GO:0008955|peptidoglycan glycosyltransferase activity
Bacillus T5_contig1	1386.2682	1386.2682.con.0001	fig|1386.2682.peg.2039	PATRIC.1386.2682.1386.2682.con.0001.CDS.1625217.1626317.fwd	PATRIC	CDS	1625217	1626317	1101	PLF_1386_00005639	PGF_03295331	366	UDP-N-acetylglucosamine--N-acetylmuramyl-(pentapeptide) pyrophosphoryl-undecaprenol N-acetylglucosamine transferase (EC 2.4.1.227)	GO:0050511|undecaprenyldiphospho-muramoylpentapeptide beta-N-acetylglucosaminyltransferase activity;GO:0050511|UDP-N-acetyl-D-glucosamine:N-acetylmuramoyl-L-alanyl-D-glutamyl-meso-2,6-diaminopimelyl-D-alanyl-D-alanine-diphosphoundecaprenol 4-beta-N-acetylglucosaminlytransferase activity
Bacillus T5_contig1	1386.2682	1386.2682.con.0001	fig|1386.2682.peg.2040	PATRIC.1386.2682.1386.2682.con.0001.CDS.1626346.1627257.fwd	PATRIC	CDS	1626346	1627257	912	PLF_1386_00005070	PGF_00063974	303	UDP-N-acetylenolpyruvoylglucosamine reductase (EC 1.3.1.98)
Bacillus T5_contig1	1386.2682	1386.2682.con.0001	fig|1386.2682.peg.2041	PATRIC.1386.2682.1386.2682.con.0001.CDS.1627463.1628344.fwd	PATRIC	CDS	1627463	1628344	882	PLF_1386_00022900	PGF_03034879	293	Cell division protein FtsQ
Bacillus T5_contig1	1386.2682	1386.2682.con.0001	fig|1386.2682.peg.2042	PATRIC.1386.2682.1386.2682.con.0001.CDS.1628531.1628923.fwd	PATRIC	CDS	1628531	1628923	393	PLF_1386_00012095	PGF_07858968	130	Uncharacterized protein YlxW
Bacillus T5_contig1	1386.2682	1386.2682.con.0001	fig|1386.2682.peg.2043	PATRIC.1386.2682.1386.2682.con.0001.CDS.1628963.1629688.fwd	PATRIC	CDS	1628963	1629688	726	PLF_1386_00459263	PGF_02917467	241	Uncharacterized protein YlxW
Bacillus T5_contig1	1386.2682	1386.2682.con.0001	fig|1386.2682.peg.2044	PATRIC.1386.2682.1386.2682.con.0001.CDS.1629688.1630041.fwd	PATRIC	CDS	1629688	1630041	354	PLF_1386_00004910	PGF_05608844	117	Small basic protein Sbp
Bacillus T5_contig1	1386.2682	1386.2682.con.0001	fig|1386.2682.peg.2045	PATRIC.1386.2682.1386.2682.con.0001.CDS.1630225.1630989.fwd	PATRIC	CDS	1630225	1630989	765	PLF_1386_00005718	PGF_00843497	254	Cell division protein FtsA
Bacillus T5_contig1	1386.2682	1386.2682.con.0001	fig|1386.2682.peg.2046	PATRIC.1386.2682.1386.2682.con.0001.CDS.1630986.1631492.fwd	PATRIC	CDS	1630986	1631492	507	PLF_1386_00005718	PGF_00843497	168	Cell division protein FtsA
Bacillus T5_contig1	1386.2682	1386.2682.con.0001	fig|1386.2682.peg.2047	PATRIC.1386.2682.1386.2682.con.0001.CDS.1631556.1632689.fwd	PATRIC	CDS	1631556	1632689	1134	PLF_1386_00000041	PGF_03520151	377	Cell division protein FtsZ
Bacillus T5_contig1	1386.2682	1386.2682.con.0001	fig|1386.2682.peg.2048	PATRIC.1386.2682.1386.2682.con.0001.CDS.1632686.1632880.rev	PATRIC	CDS	1632686	1632880	195	PLF_1386_00031430	PGF_08182008	64	hypothetical protein
Bacillus T5_contig1	1386.2682	1386.2682.con.0001	fig|1386.2682.peg.2049	PATRIC.1386.2682.1386.2682.con.0001.CDS.1633069.1634598.fwd	PATRIC	CDS	1633069	1634598	1530	PLF_1386_00021859	PGF_00071045	509	Bacillopeptidase F precursor (EC 3.4.21.-)
Bacillus T5_contig1	1386.2682	1386.2682.con.0001	fig|1386.2682.peg.2050	PATRIC.1386.2682.1386.2682.con.0001.CDS.1634767.1635831.fwd	PATRIC	CDS	1634767	1635831	1065	PLF_1386_00014947	PGF_00071045	354	Bacillopeptidase F precursor (EC 3.4.21.-)
Bacillus T5_contig1	1386.2682	1386.2682.con.0001	fig|1386.2682.peg.2051	PATRIC.1386.2682.1386.2682.con.0001.CDS.1635786.1637744.fwd	PATRIC	CDS	1635786	1637744	1959	PLF_1386_00014947	PGF_00071045	652	Bacillopeptidase F precursor (EC 3.4.21.-)
Bacillus T5_contig1	1386.2682	1386.2682.con.0001	fig|1386.2682.peg.193	PATRIC.1386.2682.1386.2682.con.0001.CDS.163722.164366.fwd	PATRIC	CDS	163722	164366	645	PLF_1386_00019849	PGF_03224068	214	Uncharacterized protein YwbO
Bacillus T5_contig1	1386.2682	1386.2682.con.0001	fig|1386.2682.peg.2052	PATRIC.1386.2682.1386.2682.con.0001.CDS.1637813.1639063.fwd	PATRIC	CDS	1637813	1639063	1251	PLF_1386_00014947	PGF_00071045	416	Bacillopeptidase F precursor (EC 3.4.21.-)
Bacillus T5_contig1	1386.2682	1386.2682.con.0001	fig|1386.2682.peg.2053	PATRIC.1386.2682.1386.2682.con.0001.CDS.1639246.1640175.fwd	PATRIC	CDS	1639246	1640175	930	PLF_1386_00017461	PGF_02629766	309	Sporulation sigma-E factor processing peptidase (SpoIIGA)
Bacillus T5_contig1	1386.2682	1386.2682.con.0001	fig|1386.2682.peg.2054	PATRIC.1386.2682.1386.2682.con.0001.CDS.1640234.1640602.fwd	PATRIC	CDS	1640234	1640602	369	PLF_1386_00000226	PGF_00046551	122	RNA polymerase sporulation specific sigma factor SigE
Bacillus T5_contig1	1386.2682	1386.2682.con.0001	fig|1386.2682.peg.2055	PATRIC.1386.2682.1386.2682.con.0001.CDS.1640602.1640952.fwd	PATRIC	CDS	1640602	1640952	351	PLF_1386_00000226	PGF_00046551	116	RNA polymerase sporulation specific sigma factor SigE
Bacillus T5_contig1	1386.2682	1386.2682.con.0001	fig|1386.2682.peg.2056	PATRIC.1386.2682.1386.2682.con.0001.CDS.1641092.1641871.fwd	PATRIC	CDS	1641092	1641871	780	PLF_1386_00000293	PGF_00046553	259	RNA polymerase sporulation specific sigma factor SigG
Bacillus T5_contig1	1386.2682	1386.2682.con.0001	fig|1386.2682.peg.2057	PATRIC.1386.2682.1386.2682.con.0001.CDS.1642006.1642803.fwd	PATRIC	CDS	1642006	1642803	798	PLF_1386_00131876	PGF_10425579	265	ABC transporter, ATP-binding protein
Bacillus T5_contig1	1386.2682	1386.2682.con.0001	fig|1386.2682.peg.2058	PATRIC.1386.2682.1386.2682.con.0001.CDS.1643067.1643954.fwd	PATRIC	CDS	1643067	1643954	888	PLF_1386_00011719	PGF_01329082	295	23S rRNA (guanine(748)-N(1))-methyltransferase (EC 2.1.1.188)	GO:0052912|23S rRNA (guanine(748)-N(1))-methyltransferase activity
Bacillus T5_contig1	1386.2682	1386.2682.con.0001	fig|1386.2682.peg.2059	PATRIC.1386.2682.1386.2682.con.0001.CDS.1644039.1644272.fwd	PATRIC	CDS	1644039	1644272	234	PLF_1386_00005171	PGF_01348228	77	Uncharacterized protein YlmC
Bacillus T5_contig1	1386.2682	1386.2682.con.0001	fig|1386.2682.peg.194	PATRIC.1386.2682.1386.2682.con.0001.CDS.164440.164859.fwd	PATRIC	CDS	164440	164859	420	PLF_1386_00021084	PGF_00797899	139	hypothetical protein
Bacillus T5_contig1	1386.2682	1386.2682.con.0001	fig|1386.2682.peg.2060	PATRIC.1386.2682.1386.2682.con.0001.CDS.1644472.1645335.fwd	PATRIC	CDS	1644472	1645335	864	PLF_1386_00020532	PGF_05501316	287	FIG00003370: Multicopper polyphenol oxidase
Bacillus T5_contig1	1386.2682	1386.2682.con.0001	fig|1386.2682.peg.2061	PATRIC.1386.2682.1386.2682.con.0001.CDS.1645343.1646038.fwd	PATRIC	CDS	1645343	1646038	696	PLF_1386_00461679	PGF_04498026	231	Pyridoxal phosphate-containing protein YggS
Bacillus T5_contig1	1386.2682	1386.2682.con.0001	fig|1386.2682.peg.2062	PATRIC.1386.2682.1386.2682.con.0001.CDS.1646035.1646487.fwd	PATRIC	CDS	1646035	1646487	453	PLF_1386_00003708	PGF_03021263	150	SepF, FtsZ-interacting protein related to cell division
Bacillus T5_contig1	1386.2682	1386.2682.con.0001	fig|1386.2682.peg.2063	PATRIC.1386.2682.1386.2682.con.0001.CDS.1646495.1646764.fwd	PATRIC	CDS	1646495	1646764	270	PLF_1386_00000563	PGF_03081665	89	Cell division integral membrane protein, YggT and half-length relatives
Bacillus T5_contig1	1386.2682	1386.2682.con.0001	fig|1386.2682.peg.2064	PATRIC.1386.2682.1386.2682.con.0001.CDS.1646900.1647232.fwd	PATRIC	CDS	1646900	1647232	333	PLF_1386_00004613	PGF_00425720	110	Putative RNA-binding protein YlmH
Bacillus T5_contig1	1386.2682	1386.2682.con.0001	fig|1386.2682.peg.2065	PATRIC.1386.2682.1386.2682.con.0001.CDS.1647232.1647420.fwd	PATRIC	CDS	1647232	1647420	189	PLF_1386_00004613	PGF_00425720	62	Putative RNA-binding protein YlmH
Bacillus T5_contig1	1386.2682	1386.2682.con.0001	fig|1386.2682.peg.2066	PATRIC.1386.2682.1386.2682.con.0001.CDS.1647441.1647674.fwd	PATRIC	CDS	1647441	1647674	234	PLF_1386_00004613	PGF_00425720	77	Putative RNA-binding protein YlmH
Bacillus T5_contig1	1386.2682	1386.2682.con.0001	fig|1386.2682.peg.2067	PATRIC.1386.2682.1386.2682.con.0001.CDS.1647770.1647919.fwd	PATRIC	CDS	1647770	1647919	150	PLF_1386_00005717	PGF_09044927	49	Cell division initiation protein DivIVA
Bacillus T5_contig1	1386.2682	1386.2682.con.0001	fig|1386.2682.peg.2068	PATRIC.1386.2682.1386.2682.con.0001.CDS.1647916.1648263.fwd	PATRIC	CDS	1647916	1648263	348	PLF_1386_00005717	PGF_09044927	115	Cell division initiation protein DivIVA
Bacillus T5_contig1	1386.2682	1386.2682.con.0001	fig|1386.2682.peg.2069	PATRIC.1386.2682.1386.2682.con.0001.CDS.1648607.1651375.fwd	PATRIC	CDS	1648607	1651375	2769	PLF_1386_00000318	PGF_05171623	922	Isoleucyl-tRNA synthetase (EC 6.1.1.5)	GO:0004822|isoleucine-tRNA ligase activity
Bacillus T5_contig1	1386.2682	1386.2682.con.0001	fig|1386.2682.peg.195	PATRIC.1386.2682.1386.2682.con.0001.CDS.164934.165458.fwd	PATRIC	CDS	164934	165458	525	PLF_1386_00471961	PGF_00262948	174	Ligand-binding SRPBCC domain protein family
Bacillus T5_contig1	1386.2682	1386.2682.con.0001	fig|1386.2682.peg.2070	PATRIC.1386.2682.1386.2682.con.0001.CDS.1651636.1652001.fwd	PATRIC	CDS	1651636	1652001	366	PLF_1386_00019969	PGF_08225224	121	hypothetical protein
Bacillus T5_contig1	1386.2682	1386.2682.con.0001	fig|1386.2682.peg.2071	PATRIC.1386.2682.1386.2682.con.0001.CDS.1652046.1652585.fwd	PATRIC	CDS	1652046	1652585	540	PLF_1386_00005511	PGF_10049472	179	Lipoprotein signal peptidase (EC 3.4.23.36)
Bacillus T5_contig1	1386.2682	1386.2682.con.0001	fig|1386.2682.peg.2072	PATRIC.1386.2682.1386.2682.con.0001.CDS.1652587.1653501.fwd	PATRIC	CDS	1652587	1653501	915	PLF_1386_00000045	PGF_10569727	304	LSU rRNA pseudouridine(1911/1915/1917) synthase (EC 5.4.99.23)
Bacillus T5_contig1	1386.2682	1386.2682.con.0001	fig|1386.2682.peg.2073	PATRIC.1386.2682.1386.2682.con.0001.CDS.1653679.1654227.fwd	PATRIC	CDS	1653679	1654227	549	PLF_1386_00000202	PGF_00066124	182	Pyrimidine operon regulatory protein PyrR
Bacillus T5_contig1	1386.2682	1386.2682.con.0001	fig|1386.2682.peg.2074	PATRIC.1386.2682.1386.2682.con.0001.CDS.1654254.1654388.fwd	PATRIC	CDS	1654254	1654388	135	PLF_1386_00169088	PGF_07465919	44	hypothetical protein
Bacillus T5_contig1	1386.2682	1386.2682.con.0001	fig|1386.2682.peg.2075	PATRIC.1386.2682.1386.2682.con.0001.CDS.1654430.1655734.fwd	PATRIC	CDS	1654430	1655734	1305	PLF_1386_00004825	PGF_00066935	434	Uracil permease @ Uracil:proton symporter UraA
Bacillus T5_contig1	1386.2682	1386.2682.con.0001	fig|1386.2682.peg.196	PATRIC.1386.2682.1386.2682.con.0001.CDS.165567.166457.fwd	PATRIC	CDS	165567	166457	891	PLF_1386_00014944	PGF_01682619	296	Aminoglycoside 6-nucleotidyltransferase, putative
Bacillus T5_contig1	1386.2682	1386.2682.con.0001	fig|1386.2682.peg.2076	PATRIC.1386.2682.1386.2682.con.0001.CDS.1655878.1658067.fwd	PATRIC	CDS	1655878	1658067	2190	PLF_1386_00003797	PGF_00423378	729	Dihydroorotase (EC 3.5.2.3)	GO:0004151|dihydroorotase activity
Bacillus T5_contig1	1386.2682	1386.2682.con.0001	fig|1386.2682.peg.2077	PATRIC.1386.2682.1386.2682.con.0001.CDS.1658064.1659158.fwd	PATRIC	CDS	1658064	1659158	1095	PLF_1386_00000268	PGF_07015581	364	Carbamoyl-phosphate synthase small chain (EC 6.3.5.5)	GO:0004088|carbamoyl-phosphate synthase (glutamine-hydrolyzing) activity
Bacillus T5_contig1	1386.2682	1386.2682.con.0001	fig|1386.2682.peg.2078	PATRIC.1386.2682.1386.2682.con.0001.CDS.1659143.1661344.fwd	PATRIC	CDS	1659143	1661344	2202	PLF_1386_00000024	PGF_00416410	733	Carbamoyl-phosphate synthase large chain (EC 6.3.5.5)	GO:0004088|carbamoyl-phosphate synthase (glutamine-hydrolyzing) activity
Bacillus T5_contig1	1386.2682	1386.2682.con.0001	fig|1386.2682.peg.2079	PATRIC.1386.2682.1386.2682.con.0001.CDS.1661329.1661562.fwd	PATRIC	CDS	1661329	1661562	234	PLF_1386_00000024	PGF_00416410	77	Carbamoyl-phosphate synthase large chain (EC 6.3.5.5)	GO:0004088|carbamoyl-phosphate synthase (glutamine-hydrolyzing) activity
Bacillus T5_contig1	1386.2682	1386.2682.con.0001	fig|1386.2682.peg.2080	PATRIC.1386.2682.1386.2682.con.0001.CDS.1661661.1662353.fwd	PATRIC	CDS	1661661	1662353	693	PLF_1386_00000024	PGF_00416410	230	Carbamoyl-phosphate synthase large chain (EC 6.3.5.5)	GO:0004088|carbamoyl-phosphate synthase (glutamine-hydrolyzing) activity
Bacillus T5_contig1	1386.2682	1386.2682.con.0001	fig|1386.2682.peg.2081	PATRIC.1386.2682.1386.2682.con.0001.CDS.1662350.1663120.fwd	PATRIC	CDS	1662350	1663120	771	PLF_1386_00006197	PGF_01513923	256	Dihydroorotate dehydrogenase (NAD(+)), electron transfer subunit (EC 1.3.1.14)	GO:0004589|orotate reductase (NADH) activity
Bacillus T5_contig1	1386.2682	1386.2682.con.0001	fig|1386.2682.peg.2082	PATRIC.1386.2682.1386.2682.con.0001.CDS.1663117.1664055.fwd	PATRIC	CDS	1663117	1664055	939	PLF_1386_00000216	PGF_03029062	312	Dihydroorotate dehydrogenase (NAD(+)), catalytic subunit (EC 1.3.1.14)	GO:0004589|orotate reductase (NADH) activity
Bacillus T5_contig1	1386.2682	1386.2682.con.0001	fig|1386.2682.peg.2083	PATRIC.1386.2682.1386.2682.con.0001.CDS.1664024.1664743.fwd	PATRIC	CDS	1664024	1664743	720	PLF_1386_00476310	PGF_00777371	239	Orotidine 5'-phosphate decarboxylase (EC 4.1.1.23)	GO:0004590|orotidine-5'-phosphate decarboxylase activity
Bacillus T5_contig1	1386.2682	1386.2682.con.0001	fig|1386.2682.peg.2084	PATRIC.1386.2682.1386.2682.con.0001.CDS.1664740.1665369.fwd	PATRIC	CDS	1664740	1665369	630	PLF_1386_00005380	PGF_10381714	209	Orotate phosphoribosyltransferase (EC 2.4.2.10)	GO:0004588|orotate phosphoribosyltransferase activity
Bacillus T5_contig1	1386.2682	1386.2682.con.0001	fig|1386.2682.peg.197	PATRIC.1386.2682.1386.2682.con.0001.CDS.166521.167468.fwd	PATRIC	CDS	166521	167468	948	PLF_1386_00017010	PGF_05393836	315	hypothetical protein
Bacillus T5_contig1	1386.2682	1386.2682.con.0001	fig|1386.2682.peg.2085	PATRIC.1386.2682.1386.2682.con.0001.CDS.1665714.1665857.fwd	PATRIC	CDS	1665714	1665857	144	PLF_1386_00541520	PGF_01656712	47	Uncharacterized protein Bsu1558.5
Bacillus T5_contig1	1386.2682	1386.2682.con.0001	fig|1386.2682.peg.2086	PATRIC.1386.2682.1386.2682.con.0001.CDS.1666104.1666646.fwd	PATRIC	CDS	1666104	1666646	543	PLF_1386_00004991	PGF_00033363	180	Phosphoadenylyl-sulfate reductase [thioredoxin] (EC 1.8.4.8)	GO:0004604|phosphoadenylyl-sulfate reductase (thioredoxin) activity
Bacillus T5_contig1	1386.2682	1386.2682.con.0001	fig|1386.2682.peg.2087	PATRIC.1386.2682.1386.2682.con.0001.CDS.1666658.1666783.fwd	PATRIC	CDS	1666658	1666783	126	PLF_1386_00004408	PGF_00054982	41	Sulfate permease, Pit-type
Bacillus T5_contig1	1386.2682	1386.2682.con.0001	fig|1386.2682.peg.2088	PATRIC.1386.2682.1386.2682.con.0001.CDS.1666834.1667721.fwd	PATRIC	CDS	1666834	1667721	888	PLF_1386_00004408	PGF_00054982	295	Sulfate permease, Pit-type
Bacillus T5_contig1	1386.2682	1386.2682.con.0001	fig|1386.2682.peg.2089	PATRIC.1386.2682.1386.2682.con.0001.CDS.1667747.1668361.fwd	PATRIC	CDS	1667747	1668361	615	PLF_1386_00000032	PGF_00054955	204	Sulfate adenylyltransferase (EC 2.7.7.4)	GO:0004781|sulfate adenylyltransferase (ATP) activity
Bacillus T5_contig1	1386.2682	1386.2682.con.0001	fig|1386.2682.peg.2090	PATRIC.1386.2682.1386.2682.con.0001.CDS.1668427.1668882.fwd	PATRIC	CDS	1668427	1668882	456	PLF_1386_00000032	PGF_00054955	151	Sulfate adenylyltransferase (EC 2.7.7.4)	GO:0004781|sulfate adenylyltransferase (ATP) activity
Bacillus T5_contig1	1386.2682	1386.2682.con.0001	fig|1386.2682.peg.2091	PATRIC.1386.2682.1386.2682.con.0001.CDS.1668895.1669488.fwd	PATRIC	CDS	1668895	1669488	594	PLF_1386_00451396	PGF_07016429	197	Adenylylsulfate kinase (EC 2.7.1.25)	GO:0004020|adenylylsulfate kinase activity
Bacillus T5_contig1	1386.2682	1386.2682.con.0001	fig|1386.2682.peg.2092	PATRIC.1386.2682.1386.2682.con.0001.CDS.1669639.1670412.fwd	PATRIC	CDS	1669639	1670412	774	PLF_1386_00005139	PGF_05317494	257	Uroporphyrinogen-III methyltransferase (EC 2.1.1.107)	GO:0004851|uroporphyrin-III C-methyltransferase activity
Bacillus T5_contig1	1386.2682	1386.2682.con.0001	fig|1386.2682.peg.2093	PATRIC.1386.2682.1386.2682.con.0001.CDS.1670414.1671199.fwd	PATRIC	CDS	1670414	1671199	786	PLF_1386_00053504	PGF_00052851	261	Sirohydrochlorin ferrochelatase SirB (EC 4.99.1.4)	GO:0051266|sirohydrochlorin ferrochelatase activity
Bacillus T5_contig1	1386.2682	1386.2682.con.0001	fig|1386.2682.peg.2094	PATRIC.1386.2682.1386.2682.con.0001.CDS.1671263.1671673.fwd	PATRIC	CDS	1671263	1671673	411	PLF_1386_00020764	PGF_00035451	136	Precorrin-2 oxidase (EC 1.3.1.76)	GO:0043115|precorrin-2 dehydrogenase activity
Bacillus T5_contig1	1386.2682	1386.2682.con.0001	fig|1386.2682.peg.2095	PATRIC.1386.2682.1386.2682.con.0001.CDS.1671694.1673406.rev	PATRIC	CDS	1671694	1673406	1713	PLF_1386_00005105	PGF_09945387	570	Fibronectin/fibrinogen-binding protein
Bacillus T5_contig1	1386.2682	1386.2682.con.0001	fig|1386.2682.peg.2096	PATRIC.1386.2682.1386.2682.con.0001.CDS.1673553.1673759.fwd	PATRIC	CDS	1673553	1673759	207	PLF_1386_00134152	PGF_03248819	68	P-type Ca(2+)-transport ATPase (EC 3.6.3.8)	GO:0005388|calcium-transporting ATPase activity
Bacillus T5_contig1	1386.2682	1386.2682.con.0001	fig|1386.2682.peg.2097	PATRIC.1386.2682.1386.2682.con.0001.CDS.1673729.1676224.fwd	PATRIC	CDS	1673729	1676224	2496	PLF_1386_00134152	PGF_03248819	831	P-type Ca(2+)-transport ATPase (EC 3.6.3.8)	GO:0005388|calcium-transporting ATPase activity
Bacillus T5_contig1	1386.2682	1386.2682.con.0001	fig|1386.2682.peg.198	PATRIC.1386.2682.1386.2682.con.0001.CDS.167491.168090.fwd	PATRIC	CDS	167491	168090	600	PLF_1386_00000922	PGF_00425969	199	Pyrimidine 5'-nucleotidase YjjG (EC 3.1.3.5)	GO:0008253|5'-nucleotidase activity
Bacillus T5_contig1	1386.2682	1386.2682.con.0001	fig|1386.2682.peg.2098	PATRIC.1386.2682.1386.2682.con.0001.CDS.1676335.1677210.fwd	PATRIC	CDS	1676335	1677210	876	PLF_1386_00457728	PGF_07102049	291	UPF0701 protein YicC
Bacillus T5_contig1	1386.2682	1386.2682.con.0001	fig|1386.2682.peg.2099	PATRIC.1386.2682.1386.2682.con.0001.CDS.1677286.1677555.fwd	PATRIC	CDS	1677286	1677555	270	PLF_1386_00003756	PGF_03021159	89	UPF0296 protein YlzA
Bacillus T5_contig1	1386.2682	1386.2682.con.0001	fig|1386.2682.peg.2100	PATRIC.1386.2682.1386.2682.con.0001.CDS.1677563.1677955.fwd	PATRIC	CDS	1677563	1677955	393	PLF_1386_00051679	PGF_00689961	130	Guanylate kinase (EC 2.7.4.8)	GO:0004385|guanylate kinase activity
Bacillus T5_contig1	1386.2682	1386.2682.con.0001	fig|1386.2682.peg.2101	PATRIC.1386.2682.1386.2682.con.0001.CDS.1677952.1678176.fwd	PATRIC	CDS	1677952	1678176	225	PLF_1386_00051679	PGF_00689961	74	Guanylate kinase (EC 2.7.4.8)	GO:0004385|guanylate kinase activity
Bacillus T5_contig1	1386.2682	1386.2682.con.0001	fig|1386.2682.peg.2102	PATRIC.1386.2682.1386.2682.con.0001.CDS.1678179.1678379.fwd	PATRIC	CDS	1678179	1678379	201	PLF_1386_00005126	PGF_05906360	66	DNA-directed RNA polymerase omega subunit (EC 2.7.7.6)	GO:0003899|DNA-directed RNA polymerase activity
Bacillus T5_contig1	1386.2682	1386.2682.con.0001	fig|1386.2682.peg.2103	PATRIC.1386.2682.1386.2682.con.0001.CDS.1678460.1679677.fwd	PATRIC	CDS	1678460	1679677	1218	PLF_1386_00004498	PGF_09111052	405	Phosphopantothenoylcysteine decarboxylase (EC 4.1.1.36) / Phosphopantothenoylcysteine synthetase (EC 6.3.2.5)	GO:0004633|phosphopantothenoylcysteine decarboxylase activity;GO:0004632|phosphopantothenate--cysteine ligase activity
Bacillus T5_contig1	1386.2682	1386.2682.con.0001	fig|1386.2682.peg.2104	PATRIC.1386.2682.1386.2682.con.0001.CDS.1679674.1680237.fwd	PATRIC	CDS	1679674	1680237	564	PLF_1386_00005338	PGF_00011081	187	Helicase PriA essential for oriC/DnaA-independent DNA replication
Bacillus T5_contig1	1386.2682	1386.2682.con.0001	fig|1386.2682.peg.2105	PATRIC.1386.2682.1386.2682.con.0001.CDS.1680371.1682089.fwd	PATRIC	CDS	1680371	1682089	1719	PLF_1386_00005338	PGF_00011081	572	Helicase PriA essential for oriC/DnaA-independent DNA replication
Bacillus T5_contig1	1386.2682	1386.2682.con.0001	fig|1386.2682.peg.199	PATRIC.1386.2682.1386.2682.con.0001.CDS.168072.168209.fwd	PATRIC	CDS	168072	168209	138	PLF_1386_00000922	PGF_00425969	45	Pyrimidine 5'-nucleotidase YjjG (EC 3.1.3.5)	GO:0008253|5'-nucleotidase activity
Bacillus T5_contig1	1386.2682	1386.2682.con.0001	fig|1386.2682.peg.2106	PATRIC.1386.2682.1386.2682.con.0001.CDS.1682119.1682601.fwd	PATRIC	CDS	1682119	1682601	483	PLF_1386_00006204	PGF_00030655	160	Peptide deformylase (EC 3.5.1.88)	GO:0042586|peptide deformylase activity
Bacillus T5_contig1	1386.2682	1386.2682.con.0001	fig|1386.2682.peg.2107	PATRIC.1386.2682.1386.2682.con.0001.CDS.1682606.1683445.fwd	PATRIC	CDS	1682606	1683445	840	PLF_1386_00000150	PGF_05165078	279	Methionyl-tRNA formyltransferase (EC 2.1.2.9)	GO:0004479|methionyl-tRNA formyltransferase activity
Bacillus T5_contig1	1386.2682	1386.2682.con.0001	fig|1386.2682.peg.2108	PATRIC.1386.2682.1386.2682.con.0001.CDS.1683538.1684065.fwd	PATRIC	CDS	1683538	1684065	528	PLF_1386_00004792	PGF_00769755	175	16S rRNA (cytosine(967)-C(5))-methyltransferase (EC 2.1.1.176)
Bacillus T5_contig1	1386.2682	1386.2682.con.0001	fig|1386.2682.peg.2109	PATRIC.1386.2682.1386.2682.con.0001.CDS.1684062.1684889.fwd	PATRIC	CDS	1684062	1684889	828	PLF_1386_00004792	PGF_00769755	275	16S rRNA (cytosine(967)-C(5))-methyltransferase (EC 2.1.1.176)
Bacillus T5_contig1	1386.2682	1386.2682.con.0001	fig|1386.2682.peg.2110	PATRIC.1386.2682.1386.2682.con.0001.CDS.1684889.1685974.fwd	PATRIC	CDS	1684889	1685974	1086	PLF_1386_00000424	PGF_00618776	361	23S rRNA (adenine(2503)-C(2))-methyltransferase @ tRNA (adenine(37)-C(2))-methyltransferase (EC 2.1.1.192)	GO:0070040|rRNA (adenine-C2-)-methyltransferase activity
Bacillus T5_contig1	1386.2682	1386.2682.con.0001	fig|1386.2682.peg.200	PATRIC.1386.2682.1386.2682.con.0001.CDS.168503.169873.fwd	PATRIC	CDS	168503	169873	1371	PLF_1386_00000770	PGF_00070182	456	Uncharacterized transporter YbxG
Bacillus T5_contig1	1386.2682	1386.2682.con.0001	fig|1386.2682.peg.2111	PATRIC.1386.2682.1386.2682.con.0001.CDS.1685982.1686506.fwd	PATRIC	CDS	1685982	1686506	525	PLF_1386_00018742	PGF_01286574	174	Protein serine/threonine phosphatase PrpC, regulation of stationary phase
Bacillus T5_contig1	1386.2682	1386.2682.con.0001	fig|1386.2682.peg.2112	PATRIC.1386.2682.1386.2682.con.0001.CDS.1686470.1686745.fwd	PATRIC	CDS	1686470	1686745	276	PLF_1386_00018742	PGF_01286574	91	Protein serine/threonine phosphatase PrpC, regulation of stationary phase
Bacillus T5_contig1	1386.2682	1386.2682.con.0001	fig|1386.2682.peg.2113	PATRIC.1386.2682.1386.2682.con.0001.CDS.1686801.1687766.fwd	PATRIC	CDS	1686801	1687766	966	PLF_1386_00004821	PGF_06459503	321	Serine/threonine protein kinase PrkC, regulator of stationary phase
Bacillus T5_contig1	1386.2682	1386.2682.con.0001	fig|1386.2682.peg.2114	PATRIC.1386.2682.1386.2682.con.0001.CDS.1687769.1688710.fwd	PATRIC	CDS	1687769	1688710	942	PLF_1386_00004821	PGF_06459503	313	Serine/threonine protein kinase PrkC, regulator of stationary phase
Bacillus T5_contig1	1386.2682	1386.2682.con.0001	fig|1386.2682.peg.2115	PATRIC.1386.2682.1386.2682.con.0001.CDS.1688723.1689607.fwd	PATRIC	CDS	1688723	1689607	885	PLF_1386_00000672	PGF_00048928	294	Ribosome small subunit biogenesis RbfA-release protein RsgA
Bacillus T5_contig1	1386.2682	1386.2682.con.0001	fig|1386.2682.peg.2116	PATRIC.1386.2682.1386.2682.con.0001.CDS.1689611.1690267.fwd	PATRIC	CDS	1689611	1690267	657	PLF_1386_00000227	PGF_10245672	218	Ribulose-phosphate 3-epimerase (EC 5.1.3.1)	GO:0004750|ribulose-phosphate 3-epimerase activity
Bacillus T5_contig1	1386.2682	1386.2682.con.0001	fig|1386.2682.peg.2117	PATRIC.1386.2682.1386.2682.con.0001.CDS.1690342.1690599.fwd	PATRIC	CDS	1690342	1690599	258	PLF_1386_00128884	PGF_01719396	85	Thiamin pyrophosphokinase (EC 2.7.6.2)	GO:0004788|thiamine diphosphokinase activity
Bacillus T5_contig1	1386.2682	1386.2682.con.0001	fig|1386.2682.peg.2118	PATRIC.1386.2682.1386.2682.con.0001.CDS.1690596.1690985.fwd	PATRIC	CDS	1690596	1690985	390	PLF_1386_00128884	PGF_01719396	129	Thiamin pyrophosphokinase (EC 2.7.6.2)	GO:0004788|thiamine diphosphokinase activity
Bacillus T5_contig1	1386.2682	1386.2682.con.0001	fig|1386.2682.peg.2119	PATRIC.1386.2682.1386.2682.con.0001.CDS.1691025.1691219.fwd	PATRIC	CDS	1691025	1691219	195	PLF_1386_00343148	PGF_08150767	64	hypothetical protein
Bacillus T5_contig1	1386.2682	1386.2682.con.0001	fig|1386.2682.peg.2120	PATRIC.1386.2682.1386.2682.con.0001.CDS.1691256.1691444.rev	PATRIC	CDS	1691256	1691444	189	PLF_1386_00003913	PGF_03278866	62	LSU ribosomal protein L28p @ LSU ribosomal protein L28p, zinc-independent
Bacillus T5_contig1	1386.2682	1386.2682.con.0001	fig|1386.2682.peg.2121	PATRIC.1386.2682.1386.2682.con.0001.CDS.1691732.1692094.fwd	PATRIC	CDS	1691732	1692094	363	PLF_1386_00000363	PGF_05636025	120	FIG001802: Putative alkaline-shock protein
Bacillus T5_contig1	1386.2682	1386.2682.con.0001	fig|1386.2682.peg.2122	PATRIC.1386.2682.1386.2682.con.0001.CDS.1692112.1693782.fwd	PATRIC	CDS	1692112	1693782	1671	PLF_1386_00000530	PGF_00423429	556	Dihydroxyacetone kinase-like protein, phosphatase domain / Dihydroxyacetone kinase-like protein, kinase domain
Bacillus T5_contig1	1386.2682	1386.2682.con.0001	fig|1386.2682.peg.2123	PATRIC.1386.2682.1386.2682.con.0001.CDS.1693963.1694625.fwd	PATRIC	CDS	1693963	1694625	663	PLF_1386_00036743	PGF_00016224	220	L-serine dehydratase, beta subunit (EC 4.3.1.17)	GO:0003941|L-serine ammonia-lyase activity
Bacillus T5_contig1	1386.2682	1386.2682.con.0001	fig|1386.2682.peg.2124	PATRIC.1386.2682.1386.2682.con.0001.CDS.1694644.1695864.fwd	PATRIC	CDS	1694644	1695864	1221	PLF_1386_00003552	PGF_00016223	406	L-serine dehydratase, alpha subunit (EC 4.3.1.17)	GO:0003941|L-serine ammonia-lyase activity
Bacillus T5_contig1	1386.2682	1386.2682.con.0001	fig|1386.2682.peg.2125	PATRIC.1386.2682.1386.2682.con.0001.CDS.1695897.1696715.fwd	PATRIC	CDS	1695897	1696715	819	PLF_1386_00000119	PGF_02226715	272	ATP-dependent DNA helicase RecG (EC 3.6.4.12)
Bacillus T5_contig1	1386.2682	1386.2682.con.0001	fig|1386.2682.peg.2126	PATRIC.1386.2682.1386.2682.con.0001.CDS.1696748.1697569.fwd	PATRIC	CDS	1696748	1697569	822	PLF_1386_00000119	PGF_02226715	273	ATP-dependent DNA helicase RecG (EC 3.6.4.12)
Bacillus T5_contig1	1386.2682	1386.2682.con.0001	fig|1386.2682.peg.2127	PATRIC.1386.2682.1386.2682.con.0001.CDS.1697686.1698252.fwd	PATRIC	CDS	1697686	1698252	567	PLF_1386_00000308	PGF_00057440	188	Transcription factor FapR
Bacillus T5_contig1	1386.2682	1386.2682.con.0001	fig|1386.2682.peg.2128	PATRIC.1386.2682.1386.2682.con.0001.CDS.1698270.1699262.fwd	PATRIC	CDS	1698270	1699262	993	PLF_1386_00111453	PGF_00033289	330	Phosphate:acyl-ACP acyltransferase PlsX (EC 2.3.1.n2)
Bacillus T5_contig1	1386.2682	1386.2682.con.0001	fig|1386.2682.peg.2129	PATRIC.1386.2682.1386.2682.con.0001.CDS.1699280.1700239.fwd	PATRIC	CDS	1699280	1700239	960	PLF_1386_00004864	PGF_06655223	319	Malonyl CoA-acyl carrier protein transacylase (EC 2.3.1.39)	GO:0004314|[acyl-carrier-protein] S-malonyltransferase activity
Bacillus T5_contig1	1386.2682	1386.2682.con.0001	fig|1386.2682.peg.201	PATRIC.1386.2682.1386.2682.con.0001.CDS.169999.170118.fwd	PATRIC	CDS	169999	170118	120			39	hypothetical protein
Bacillus T5_contig1	1386.2682	1386.2682.con.0001	fig|1386.2682.peg.2130	PATRIC.1386.2682.1386.2682.con.0001.CDS.1700226.1700969.fwd	PATRIC	CDS	1700226	1700969	744	PLF_1386_00461368	PGF_08693885	247	3-oxoacyl-[acyl-carrier protein] reductase (EC 1.1.1.100), FadG	GO:0004316|3-oxoacyl-[acyl-carrier-protein] reductase (NADPH) activity
Bacillus T5_contig1	1386.2682	1386.2682.con.0001	fig|1386.2682.peg.2131	PATRIC.1386.2682.1386.2682.con.0001.CDS.1701046.1701279.fwd	PATRIC	CDS	1701046	1701279	234	PLF_1386_00000267	PGF_07487229	77	Acyl carrier protein
Bacillus T5_contig1	1386.2682	1386.2682.con.0001	fig|1386.2682.peg.2132	PATRIC.1386.2682.1386.2682.con.0001.CDS.1701421.1702170.fwd	PATRIC	CDS	1701421	1702170	750	PLF_1386_00000239	PGF_03790040	249	Ribonuclease III (EC 3.1.26.3)	GO:0004525|ribonuclease III activity
Bacillus T5_contig1	1386.2682	1386.2682.con.0001	fig|1386.2682.peg.2133	PATRIC.1386.2682.1386.2682.con.0001.CDS.1702270.1703391.fwd	PATRIC	CDS	1702270	1703391	1122	PLF_1386_00466492	PGF_09950730	373	Chromosome partition protein smc
Bacillus T5_contig1	1386.2682	1386.2682.con.0001	fig|1386.2682.peg.202	PATRIC.1386.2682.1386.2682.con.0001.CDS.170256.171554.rev	PATRIC	CDS	170256	171554	1299	PLF_1386_00005895	PGF_00418127	432	Citrate/H+ symporter of CitMHS family
Bacillus T5_contig1	1386.2682	1386.2682.con.0001	fig|1386.2682.peg.2134	PATRIC.1386.2682.1386.2682.con.0001.CDS.1703433.1703801.fwd	PATRIC	CDS	1703433	1703801	369	PLF_1386_00466492	PGF_09950730	122	Chromosome partition protein smc
Bacillus T5_contig1	1386.2682	1386.2682.con.0001	fig|1386.2682.peg.2135	PATRIC.1386.2682.1386.2682.con.0001.CDS.1703753.1704367.fwd	PATRIC	CDS	1703753	1704367	615	PLF_1386_00466492	PGF_09950730	204	Chromosome partition protein smc
Bacillus T5_contig1	1386.2682	1386.2682.con.0001	fig|1386.2682.peg.2136	PATRIC.1386.2682.1386.2682.con.0001.CDS.1704331.1705191.fwd	PATRIC	CDS	1704331	1705191	861	PLF_1386_00466492	PGF_09950730	286	Chromosome partition protein smc
Bacillus T5_contig1	1386.2682	1386.2682.con.0001	fig|1386.2682.peg.2137	PATRIC.1386.2682.1386.2682.con.0001.CDS.1705221.1705826.fwd	PATRIC	CDS	1705221	1705826	606	PLF_1386_00466492	PGF_09950730	201	Chromosome partition protein smc
Bacillus T5_contig1	1386.2682	1386.2682.con.0001	fig|1386.2682.peg.2138	PATRIC.1386.2682.1386.2682.con.0001.CDS.1705979.1706827.fwd	PATRIC	CDS	1705979	1706827	849	PLF_1386_00000295	PGF_08905885	282	Signal recognition particle receptor FtsY
Bacillus T5_contig1	1386.2682	1386.2682.con.0001	fig|1386.2682.peg.2139	PATRIC.1386.2682.1386.2682.con.0001.CDS.1706961.1707284.fwd	PATRIC	CDS	1706961	1707284	324	PLF_1386_00000360	PGF_06632167	107	Signal recognition particle associated protein
Bacillus T5_contig1	1386.2682	1386.2682.con.0001	fig|1386.2682.peg.2140	PATRIC.1386.2682.1386.2682.con.0001.CDS.1707300.1708349.fwd	PATRIC	CDS	1707300	1708349	1050	PLF_1386_00000275	PGF_00052238	349	Signal recognition particle protein Ffh
Bacillus T5_contig1	1386.2682	1386.2682.con.0001	fig|1386.2682.peg.2141	PATRIC.1386.2682.1386.2682.con.0001.CDS.1708328.1708639.fwd	PATRIC	CDS	1708328	1708639	312	PLF_1386_00000275	PGF_00052238	103	Signal recognition particle protein Ffh
Bacillus T5_contig1	1386.2682	1386.2682.con.0001	fig|1386.2682.peg.2142	PATRIC.1386.2682.1386.2682.con.0001.CDS.1708747.1709019.fwd	PATRIC	CDS	1708747	1709019	273	PLF_1386_00000401	PGF_00178044	90	SSU ribosomal protein S16p
Bacillus T5_contig1	1386.2682	1386.2682.con.0001	fig|1386.2682.peg.2143	PATRIC.1386.2682.1386.2682.con.0001.CDS.1709034.1709264.fwd	PATRIC	CDS	1709034	1709264	231	PLF_1386_00020613	PGF_04388239	76	KH domain RNA binding protein YlqC
Bacillus T5_contig1	1386.2682	1386.2682.con.0001	fig|1386.2682.peg.2144	PATRIC.1386.2682.1386.2682.con.0001.CDS.1709401.1709787.fwd	PATRIC	CDS	1709401	1709787	387	PLF_1386_00009968	PGF_07192369	128	Uncharacterized protein YlqD
Bacillus T5_contig1	1386.2682	1386.2682.con.0001	fig|1386.2682.peg.2145	PATRIC.1386.2682.1386.2682.con.0001.CDS.1709792.1710316.fwd	PATRIC	CDS	1709792	1710316	525	PLF_1386_00025406	PGF_06000821	174	16S rRNA processing protein RimM
Bacillus T5_contig1	1386.2682	1386.2682.con.0001	fig|1386.2682.peg.2146	PATRIC.1386.2682.1386.2682.con.0001.CDS.1710313.1710750.fwd	PATRIC	CDS	1710313	1710750	438	PLF_1386_00000386	PGF_00413208	145	tRNA (guanine(37)-N(1))-methyltransferase (EC 2.1.1.228)	GO:0052906|tRNA (guanine(37)-N(1))-methyltransferase activity
Bacillus T5_contig1	1386.2682	1386.2682.con.0001	fig|1386.2682.peg.2147	PATRIC.1386.2682.1386.2682.con.0001.CDS.1710747.1711043.fwd	PATRIC	CDS	1710747	1711043	297	PLF_1386_00000386	PGF_00413208	98	tRNA (guanine(37)-N(1))-methyltransferase (EC 2.1.1.228)	GO:0052906|tRNA (guanine(37)-N(1))-methyltransferase activity
Bacillus T5_contig1	1386.2682	1386.2682.con.0001	fig|1386.2682.peg.2148	PATRIC.1386.2682.1386.2682.con.0001.CDS.1711182.1711529.fwd	PATRIC	CDS	1711182	1711529	348	PLF_1386_00000510	PGF_04845029	115	LSU ribosomal protein L19p
Bacillus T5_contig1	1386.2682	1386.2682.con.0001	fig|1386.2682.peg.2149	PATRIC.1386.2682.1386.2682.con.0001.CDS.1711644.1712105.fwd	PATRIC	CDS	1711644	1712105	462	PLF_1386_00005029	PGF_00426877	153	LSU ribosomal maturation GTPase RbgA (B. subtilis YlqF)
Bacillus T5_contig1	1386.2682	1386.2682.con.0001	fig|1386.2682.peg.2150	PATRIC.1386.2682.1386.2682.con.0001.CDS.1712123.1712494.fwd	PATRIC	CDS	1712123	1712494	372		PGF_00426877	123	LSU ribosomal maturation GTPase RbgA (B. subtilis YlqF)
Bacillus T5_contig1	1386.2682	1386.2682.con.0001	fig|1386.2682.peg.2151	PATRIC.1386.2682.1386.2682.con.0001.CDS.1712572.1713339.fwd	PATRIC	CDS	1712572	1713339	768	PLF_1386_00015811	PGF_00048556	255	Ribonuclease HII (EC 3.1.26.4)	GO:0004523|RNA-DNA hybrid ribonuclease activity
Bacillus T5_contig1	1386.2682	1386.2682.con.0001	fig|1386.2682.peg.2152	PATRIC.1386.2682.1386.2682.con.0001.CDS.1713355.1715052.fwd	PATRIC	CDS	1713355	1715052	1698	PLF_1386_00021176	PGF_00797918	565	hypothetical protein
Bacillus T5_contig1	1386.2682	1386.2682.con.0001	fig|1386.2682.peg.2153	PATRIC.1386.2682.1386.2682.con.0001.CDS.1715049.1715330.fwd	PATRIC	CDS	1715049	1715330	282	PLF_1386_00020937	PGF_00960894	93	Uncharacterized homolog of the cytoplasmic domain of flagellar protein FhlB
Bacillus T5_contig1	1386.2682	1386.2682.con.0001	fig|1386.2682.peg.2154	PATRIC.1386.2682.1386.2682.con.0001.CDS.1715507.1716667.fwd	PATRIC	CDS	1715507	1716667	1161	PLF_1386_00000146	PGF_00054528	386	Succinyl-CoA ligase [ADP-forming] beta chain (EC 6.2.1.5)	GO:0004775|succinate-CoA ligase (ADP-forming) activity
Bacillus T5_contig1	1386.2682	1386.2682.con.0001	fig|1386.2682.peg.2155	PATRIC.1386.2682.1386.2682.con.0001.CDS.1716686.1717588.fwd	PATRIC	CDS	1716686	1717588	903	PLF_1386_00000261	PGF_00853393	300	Succinyl-CoA ligase [ADP-forming] alpha chain (EC 6.2.1.5)	GO:0004775|succinate-CoA ligase (ADP-forming) activity
Bacillus T5_contig1	1386.2682	1386.2682.con.0001	fig|1386.2682.peg.203	PATRIC.1386.2682.1386.2682.con.0001.CDS.171758.172102.rev	PATRIC	CDS	171758	172102	345	PLF_1386_00329776	PGF_07969468	114	Tripartite tricarboxylate transporter TctC family
Bacillus T5_contig1	1386.2682	1386.2682.con.0001	fig|1386.2682.peg.2156	PATRIC.1386.2682.1386.2682.con.0001.CDS.1717702.1718604.fwd	PATRIC	CDS	1717702	1718604	903	PLF_1386_00371428	PGF_09432500	300	Rossmann fold nucleotide-binding protein Smf possibly involved in DNA uptake
Bacillus T5_contig1	1386.2682	1386.2682.con.0001	fig|1386.2682.peg.2157	PATRIC.1386.2682.1386.2682.con.0001.CDS.1718809.1720884.fwd	PATRIC	CDS	1718809	1720884	2076	PLF_1386_00000140	PGF_10300474	691	DNA topoisomerase I (EC 5.99.1.2)	GO:0003917|DNA topoisomerase type I activity
Bacillus T5_contig1	1386.2682	1386.2682.con.0001	fig|1386.2682.peg.2158	PATRIC.1386.2682.1386.2682.con.0001.CDS.1720960.1722264.fwd	PATRIC	CDS	1720960	1722264	1305	PLF_1386_00000416	PGF_02895613	434	Methylenetetrahydrofolate--tRNA-(uracil-5-)-methyltransferase TrmFO (EC 2.1.1.74)	GO:0047151|methylenetetrahydrofolate-tRNA-(uracil-5-)-methyltransferase (FADH2-oxidizing) activity
Bacillus T5_contig1	1386.2682	1386.2682.con.0001	fig|1386.2682.peg.204	PATRIC.1386.2682.1386.2682.con.0001.CDS.172099.172539.rev	PATRIC	CDS	172099	172539	441	PLF_1386_00329776	PGF_07969468	146	Tripartite tricarboxylate transporter TctC family
Bacillus T5_contig1	1386.2682	1386.2682.con.0001	fig|1386.2682.peg.2159	PATRIC.1386.2682.1386.2682.con.0001.CDS.1722331.1723101.fwd	PATRIC	CDS	1722331	1723101	771	PLF_1386_00123317	PGF_04835795	256	Site-specific tyrosine recombinase XerC
Bacillus T5_contig1	1386.2682	1386.2682.con.0001	fig|1386.2682.peg.2160	PATRIC.1386.2682.1386.2682.con.0001.CDS.1723258.1723803.fwd	PATRIC	CDS	1723258	1723803	546	PLF_1386_00000311	PGF_00019428	181	ATP-dependent protease subunit HslV (EC 3.4.25.2)
Bacillus T5_contig1	1386.2682	1386.2682.con.0001	fig|1386.2682.peg.2161	PATRIC.1386.2682.1386.2682.con.0001.CDS.1723820.1724479.fwd	PATRIC	CDS	1723820	1724479	660	PLF_1386_00000092	PGF_00019038	219	ATP-dependent hsl protease ATP-binding subunit HslU
Bacillus T5_contig1	1386.2682	1386.2682.con.0001	fig|1386.2682.peg.2162	PATRIC.1386.2682.1386.2682.con.0001.CDS.1724434.1725222.fwd	PATRIC	CDS	1724434	1725222	789	PLF_1386_00000092	PGF_00019038	262	ATP-dependent hsl protease ATP-binding subunit HslU
Bacillus T5_contig1	1386.2682	1386.2682.con.0001	fig|1386.2682.peg.2163	PATRIC.1386.2682.1386.2682.con.0001.CDS.1725261.1726040.fwd	PATRIC	CDS	1725261	1726040	780	PLF_1386_00000351	PGF_00007045	259	GTP-sensing transcriptional pleiotropic repressor CodY
Bacillus T5_contig1	1386.2682	1386.2682.con.0001	fig|1386.2682.peg.2164	PATRIC.1386.2682.1386.2682.con.0001.CDS.1726158.1726295.rev	PATRIC	CDS	1726158	1726295	138			45	hypothetical protein
Bacillus T5_contig1	1386.2682	1386.2682.con.0001	fig|1386.2682.peg.2165	PATRIC.1386.2682.1386.2682.con.0001.CDS.1726394.1726783.fwd	PATRIC	CDS	1726394	1726783	390	PLF_1386_00020559	PGF_01555804	129	Flagellar basal-body rod protein FlgB
Bacillus T5_contig1	1386.2682	1386.2682.con.0001	fig|1386.2682.peg.2166	PATRIC.1386.2682.1386.2682.con.0001.CDS.1726783.1727235.fwd	PATRIC	CDS	1726783	1727235	453	PLF_1386_00112514	PGF_00005354	150	Flagellar basal-body rod protein FlgC
Bacillus T5_contig1	1386.2682	1386.2682.con.0001	fig|1386.2682.peg.205	PATRIC.1386.2682.1386.2682.con.0001.CDS.172718.173398.rev	PATRIC	CDS	172718	173398	681	PLF_1386_00005454	PGF_03044001	226	Tricarboxylate transport transcriptional regulator TctD => Mg-citrate response regulator CitT
Bacillus T5_contig1	1386.2682	1386.2682.con.0001	fig|1386.2682.peg.2167	PATRIC.1386.2682.1386.2682.con.0001.CDS.1727249.1727566.fwd	PATRIC	CDS	1727249	1727566	318	PLF_1386_00051061	PGF_02744871	105	Flagellar hook-basal body complex protein FliE
Bacillus T5_contig1	1386.2682	1386.2682.con.0001	fig|1386.2682.peg.2168	PATRIC.1386.2682.1386.2682.con.0001.CDS.1727762.1729216.fwd	PATRIC	CDS	1727762	1729216	1455	PLF_1386_00004235	PGF_00005286	484	Flagellar M-ring protein FliF
Bacillus T5_contig1	1386.2682	1386.2682.con.0001	fig|1386.2682.peg.2169	PATRIC.1386.2682.1386.2682.con.0001.CDS.1729230.1730246.fwd	PATRIC	CDS	1729230	1730246	1017	PLF_1386_00003722	PGF_02109968	338	Flagellar motor switch protein FliG
Bacillus T5_contig1	1386.2682	1386.2682.con.0001	fig|1386.2682.peg.2170	PATRIC.1386.2682.1386.2682.con.0001.CDS.1730230.1730997.fwd	PATRIC	CDS	1730230	1730997	768	PLF_1386_00019583	PGF_00961779	255	Flagellar assembly protein FliH
Bacillus T5_contig1	1386.2682	1386.2682.con.0001	fig|1386.2682.peg.2171	PATRIC.1386.2682.1386.2682.con.0001.CDS.1730997.1732310.fwd	PATRIC	CDS	1730997	1732310	1314	PLF_1386_00003518	PGF_03474542	437	Flagellum-specific ATP synthase FliI
Bacillus T5_contig1	1386.2682	1386.2682.con.0001	fig|1386.2682.peg.2172	PATRIC.1386.2682.1386.2682.con.0001.CDS.1732313.1732756.fwd	PATRIC	CDS	1732313	1732756	444	PLF_1386_00019587	PGF_00005595	147	Flagellar protein FliJ
Bacillus T5_contig1	1386.2682	1386.2682.con.0001	fig|1386.2682.peg.2173	PATRIC.1386.2682.1386.2682.con.0001.CDS.1732770.1733384.fwd	PATRIC	CDS	1732770	1733384	615	PLF_1386_00020562	PGF_00005552	204	Flagellar protein FlbB
Bacillus T5_contig1	1386.2682	1386.2682.con.0001	fig|1386.2682.peg.2174	PATRIC.1386.2682.1386.2682.con.0001.CDS.1733381.1734760.fwd	PATRIC	CDS	1733381	1734760	1380	PLF_1386_00019585	PGF_00005481	459	Flagellar hook-length control protein FliK
Bacillus T5_contig1	1386.2682	1386.2682.con.0001	fig|1386.2682.peg.206	PATRIC.1386.2682.1386.2682.con.0001.CDS.173395.174648.rev	PATRIC	CDS	173395	174648	1254	PLF_1386_00132851	PGF_03090854	417	Tricarboxylate transport sensor protein TctE => Mg-citrate response regulator CitS
Bacillus T5_contig1	1386.2682	1386.2682.con.0001	fig|1386.2682.peg.2175	PATRIC.1386.2682.1386.2682.con.0001.CDS.1734760.1735227.fwd	PATRIC	CDS	1734760	1735227	468	PLF_1386_00017357	PGF_01602421	155	Flagellar basal-body rod modification protein FlgD
Bacillus T5_contig1	1386.2682	1386.2682.con.0001	fig|1386.2682.peg.2176	PATRIC.1386.2682.1386.2682.con.0001.CDS.1735255.1736046.fwd	PATRIC	CDS	1735255	1736046	792	PLF_1386_00003548	PGF_00005450	263	Flagellar hook protein FlgE
Bacillus T5_contig1	1386.2682	1386.2682.con.0001	fig|1386.2682.peg.2177	PATRIC.1386.2682.1386.2682.con.0001.CDS.1736088.1736303.fwd	PATRIC	CDS	1736088	1736303	216	PLF_1386_00140931	PGF_01170345	71	Flagellar protein FlbD
Bacillus T5_contig1	1386.2682	1386.2682.con.0001	fig|1386.2682.peg.2178	PATRIC.1386.2682.1386.2682.con.0001.CDS.1736300.1736731.fwd	PATRIC	CDS	1736300	1736731	432	PLF_1386_00020558	PGF_12675251	143	Flagellar basal body-associated protein FliL
Bacillus T5_contig1	1386.2682	1386.2682.con.0001	fig|1386.2682.peg.2179	PATRIC.1386.2682.1386.2682.con.0001.CDS.1736767.1737765.fwd	PATRIC	CDS	1736767	1737765	999	PLF_1386_00003862	PGF_01900675	332	Flagellar motor switch protein FliM
Bacillus T5_contig1	1386.2682	1386.2682.con.0001	fig|1386.2682.peg.2180	PATRIC.1386.2682.1386.2682.con.0001.CDS.1737755.1738153.fwd	PATRIC	CDS	1737755	1738153	399	PLF_1386_00003823	PGF_09438139	132	Flagellar motor switch protein FliN
Bacillus T5_contig1	1386.2682	1386.2682.con.0001	fig|1386.2682.peg.2181	PATRIC.1386.2682.1386.2682.con.0001.CDS.1738171.1738887.fwd	PATRIC	CDS	1738171	1738887	717	PLF_1386_00003823	PGF_09438139	238	Flagellar motor switch protein FliN
Bacillus T5_contig1	1386.2682	1386.2682.con.0001	fig|1386.2682.peg.2182	PATRIC.1386.2682.1386.2682.con.0001.CDS.1738914.1739276.fwd	PATRIC	CDS	1738914	1739276	363	PLF_1386_00001271	PGF_10238627	120	Chemotaxis regulator - transmits chemoreceptor signals to flagellar motor components CheY
Bacillus T5_contig1	1386.2682	1386.2682.con.0001	fig|1386.2682.peg.2183	PATRIC.1386.2682.1386.2682.con.0001.CDS.1739289.1739963.fwd	PATRIC	CDS	1739289	1739963	675	PLF_1386_00013781	PGF_00047229	224	Regulator of sigma S factor FliZ
Bacillus T5_contig1	1386.2682	1386.2682.con.0001	fig|1386.2682.peg.2184	PATRIC.1386.2682.1386.2682.con.0001.CDS.1739956.1740621.fwd	PATRIC	CDS	1739956	1740621	666	PLF_1386_00003594	PGF_06326847	221	Flagellar biosynthesis protein FliP
Bacillus T5_contig1	1386.2682	1386.2682.con.0001	fig|1386.2682.peg.2185	PATRIC.1386.2682.1386.2682.con.0001.CDS.1740637.1740906.fwd	PATRIC	CDS	1740637	1740906	270	PLF_1386_00003735	PGF_07525202	89	Flagellar biosynthesis protein FliQ
Bacillus T5_contig1	1386.2682	1386.2682.con.0001	fig|1386.2682.peg.2186	PATRIC.1386.2682.1386.2682.con.0001.CDS.1740914.1741690.fwd	PATRIC	CDS	1740914	1741690	777	PLF_1386_00022966	PGF_10527622	258	Flagellar biosynthesis protein FliR
Bacillus T5_contig1	1386.2682	1386.2682.con.0001	fig|1386.2682.peg.2187	PATRIC.1386.2682.1386.2682.con.0001.CDS.1741687.1742769.fwd	PATRIC	CDS	1741687	1742769	1083	PLF_1386_00003990	PGF_02186693	360	Flagellar biosynthesis protein FlhB
Bacillus T5_contig1	1386.2682	1386.2682.con.0001	fig|1386.2682.peg.2188	PATRIC.1386.2682.1386.2682.con.0001.CDS.1742803.1744839.fwd	PATRIC	CDS	1742803	1744839	2037	PLF_1386_00003656	PGF_00005384	678	Flagellar biosynthesis protein FlhA
Bacillus T5_contig1	1386.2682	1386.2682.con.0001	fig|1386.2682.peg.2189	PATRIC.1386.2682.1386.2682.con.0001.CDS.1744836.1745948.fwd	PATRIC	CDS	1744836	1745948	1113	PLF_1386_00022965	PGF_01169833	370	Flagellar biosynthesis protein FlhF
Bacillus T5_contig1	1386.2682	1386.2682.con.0001	fig|1386.2682.peg.2190	PATRIC.1386.2682.1386.2682.con.0001.CDS.1745945.1746838.fwd	PATRIC	CDS	1745945	1746838	894	PLF_1386_00011739	PGF_03070510	297	Flagellar synthesis regulator FleN
Bacillus T5_contig1	1386.2682	1386.2682.con.0001	fig|1386.2682.peg.207	PATRIC.1386.2682.1386.2682.con.0001.CDS.174666.175010.rev	PATRIC	CDS	174666	175010	345	PLF_1386_00132851	PGF_03090854	114	Tricarboxylate transport sensor protein TctE => Mg-citrate response regulator CitS
Bacillus T5_contig1	1386.2682	1386.2682.con.0001	fig|1386.2682.peg.2191	PATRIC.1386.2682.1386.2682.con.0001.CDS.1746835.1747407.fwd	PATRIC	CDS	1746835	1747407	573	PLF_1386_00121452	PGF_00417580	190	Chemotaxis response regulator protein-glutamate methylesterase CheB (EC 3.1.1.61)	GO:0008984|protein-glutamate methylesterase activity
Bacillus T5_contig1	1386.2682	1386.2682.con.0001	fig|1386.2682.peg.2192	PATRIC.1386.2682.1386.2682.con.0001.CDS.1747380.1747907.fwd	PATRIC	CDS	1747380	1747907	528	PLF_1386_00121452	PGF_00417580	175	Chemotaxis response regulator protein-glutamate methylesterase CheB (EC 3.1.1.61)	GO:0008984|protein-glutamate methylesterase activity
Bacillus T5_contig1	1386.2682	1386.2682.con.0001	fig|1386.2682.peg.2193	PATRIC.1386.2682.1386.2682.con.0001.CDS.1747913.1749934.fwd	PATRIC	CDS	1747913	1749934	2022	PLF_1386_00003664	PGF_08121553	673	Signal transduction histidine kinase CheA
Bacillus T5_contig1	1386.2682	1386.2682.con.0001	fig|1386.2682.peg.2194	PATRIC.1386.2682.1386.2682.con.0001.CDS.1749958.1750434.fwd	PATRIC	CDS	1749958	1750434	477	PLF_1386_00381933	PGF_07311230	158	Positive regulator of CheA protein activity (CheW)
Bacillus T5_contig1	1386.2682	1386.2682.con.0001	fig|1386.2682.peg.2195	PATRIC.1386.2682.1386.2682.con.0001.CDS.1750445.1751074.fwd	PATRIC	CDS	1750445	1751074	630	PLF_1386_00005299	PGF_00717613	209	Chemotaxis protein CheC -- inhibitor of MCP methylation
Bacillus T5_contig1	1386.2682	1386.2682.con.0001	fig|1386.2682.peg.2196	PATRIC.1386.2682.1386.2682.con.0001.CDS.1751071.1751577.fwd	PATRIC	CDS	1751071	1751577	507	PLF_1386_00005300	PGF_01481272	168	Chemotaxis protein CheD
Bacillus T5_contig1	1386.2682	1386.2682.con.0001	fig|1386.2682.peg.2197	PATRIC.1386.2682.1386.2682.con.0001.CDS.1751600.1752364.fwd	PATRIC	CDS	1751600	1752364	765	PLF_1386_00003848	PGF_00046377	254	RNA polymerase sigma factor for flagellar operon
Bacillus T5_contig1	1386.2682	1386.2682.con.0001	fig|1386.2682.peg.2198	PATRIC.1386.2682.1386.2682.con.0001.CDS.1752459.1752971.fwd	PATRIC	CDS	1752459	1752971	513	PLF_1386_00114242	PGF_08225224	170	FIG01231449: hypothetical protein
Bacillus T5_contig1	1386.2682	1386.2682.con.0001	fig|1386.2682.peg.2199	PATRIC.1386.2682.1386.2682.con.0001.CDS.1753125.1753865.fwd	PATRIC	CDS	1753125	1753865	741	PLF_1386_00000260	PGF_04505269	246	SSU ribosomal protein S2p (SAe)
Bacillus T5_contig1	1386.2682	1386.2682.con.0001	fig|1386.2682.peg.2200	PATRIC.1386.2682.1386.2682.con.0001.CDS.1753964.1754845.fwd	PATRIC	CDS	1753964	1754845	882	PLF_1386_00000243	PGF_06936561	293	Translation elongation factor Ts
Bacillus T5_contig1	1386.2682	1386.2682.con.0001	fig|1386.2682.peg.2201	PATRIC.1386.2682.1386.2682.con.0001.CDS.1754994.1756274.fwd	PATRIC	CDS	1754994	1756274	1281	PLF_1386_00000203	PGF_02923127	426	Uridylate kinase (EC 2.7.4.22)	GO:0033862|UMP kinase activity
Bacillus T5_contig1	1386.2682	1386.2682.con.0001	fig|1386.2682.peg.208	PATRIC.1386.2682.1386.2682.con.0001.CDS.175508.176404.rev	PATRIC	CDS	175508	176404	897	PLF_1386_00018063	PGF_07987589	298	Transcriptional regulator, LysR family
Bacillus T5_contig1	1386.2682	1386.2682.con.0001	fig|1386.2682.peg.2202	PATRIC.1386.2682.1386.2682.con.0001.CDS.1756403.1757185.fwd	PATRIC	CDS	1756403	1757185	783	PLF_1386_00000091	PGF_02280759	260	Undecaprenyl diphosphate synthase (EC 2.5.1.31)	GO:0008834|di-trans,poly-cis-decaprenylcistransferase activity
Bacillus T5_contig1	1386.2682	1386.2682.con.0001	fig|1386.2682.peg.2203	PATRIC.1386.2682.1386.2682.con.0001.CDS.1757198.1758001.fwd	PATRIC	CDS	1757198	1758001	804	PLF_1386_00050823	PGF_02450432	267	Phosphatidate cytidylyltransferase (EC 2.7.7.41)	GO:0004605|phosphatidate cytidylyltransferase activity
Bacillus T5_contig1	1386.2682	1386.2682.con.0001	fig|1386.2682.peg.2204	PATRIC.1386.2682.1386.2682.con.0001.CDS.1758048.1759199.fwd	PATRIC	CDS	1758048	1759199	1152	PLF_1386_00000244	PGF_09077460	383	1-deoxy-D-xylulose 5-phosphate reductoisomerase (EC 1.1.1.267)	GO:0030604|1-deoxy-D-xylulose-5-phosphate reductoisomerase activity
Bacillus T5_contig1	1386.2682	1386.2682.con.0001	fig|1386.2682.peg.2205	PATRIC.1386.2682.1386.2682.con.0001.CDS.1759212.1759907.fwd	PATRIC	CDS	1759212	1759907	696	PLF_1386_00005589	PGF_03752718	231	Intramembrane protease RasP/YluC, implicated in cell division based on FtsL cleavage
Bacillus T5_contig1	1386.2682	1386.2682.con.0001	fig|1386.2682.peg.2206	PATRIC.1386.2682.1386.2682.con.0001.CDS.1759904.1760470.fwd	PATRIC	CDS	1759904	1760470	567	PLF_1386_00005589	PGF_03752718	188	Intramembrane protease RasP/YluC, implicated in cell division based on FtsL cleavage
Bacillus T5_contig1	1386.2682	1386.2682.con.0001	fig|1386.2682.peg.2207	PATRIC.1386.2682.1386.2682.con.0001.CDS.1760580.1762298.fwd	PATRIC	CDS	1760580	1762298	1719	PLF_1386_00000632	PGF_00037588	572	Prolyl-tRNA synthetase (EC 6.1.1.15), bacterial type	GO:0004827|proline-tRNA ligase activity
Bacillus T5_contig1	1386.2682	1386.2682.con.0001	fig|1386.2682.peg.2208	PATRIC.1386.2682.1386.2682.con.0001.CDS.1762387.1766703.fwd	PATRIC	CDS	1762387	1766703	4317	PLF_1386_00000607	PGF_02154745	1438	DNA polymerase III polC-type (EC 2.7.7.7)	GO:0003887|DNA-directed DNA polymerase activity
Bacillus T5_contig1	1386.2682	1386.2682.con.0001	fig|1386.2682.peg.209	PATRIC.1386.2682.1386.2682.con.0001.CDS.176527.177744.fwd	PATRIC	CDS	176527	177744	1218	PLF_1386_00014529	PGF_08225224	405	hypothetical protein
Bacillus T5_contig1	1386.2682	1386.2682.con.0001	fig|1386.2682.peg.2209	PATRIC.1386.2682.1386.2682.con.0001.CDS.1767118.1769082.fwd	PATRIC	CDS	1767118	1769082	1965	PLF_1386_00384609	PGF_00417335	654	beta-1,4-glucanase (cellulase) (EC 3.2.1.4)	GO:0008810|cellulase activity
Bacillus T5_contig1	1386.2682	1386.2682.con.0001	fig|1386.2682.peg.2210	PATRIC.1386.2682.1386.2682.con.0001.CDS.1769110.1770171.fwd	PATRIC	CDS	1769110	1770171	1062	PLF_1386_00011605	PGF_02906370	353	Cellulose 1,4-beta-cellobiosidase (reducing end) (EC 3.2.1.176)
Bacillus T5_contig1	1386.2682	1386.2682.con.0001	fig|1386.2682.peg.2211	PATRIC.1386.2682.1386.2682.con.0001.CDS.1770294.1771223.fwd	PATRIC	CDS	1770294	1771223	930	PLF_1386_00011605	PGF_02906370	309	Cellulose 1,4-beta-cellobiosidase (reducing end) (EC 3.2.1.176)
Bacillus T5_contig1	1386.2682	1386.2682.con.0001	fig|1386.2682.peg.2212	PATRIC.1386.2682.1386.2682.con.0001.CDS.1771328.1772182.fwd	PATRIC	CDS	1771328	1772182	855	PLF_1386_00319446	PGF_08225224	284	hypothetical protein
Bacillus T5_contig1	1386.2682	1386.2682.con.0001	fig|1386.2682.peg.2213	PATRIC.1386.2682.1386.2682.con.0001.CDS.1772143.1773009.fwd	PATRIC	CDS	1772143	1773009	867	PLF_1386_00319446	PGF_08225224	288	hypothetical protein
Bacillus T5_contig1	1386.2682	1386.2682.con.0001	fig|1386.2682.peg.17	PATRIC.1386.2682.1386.2682.con.0001.CDS.17725.18492.fwd	PATRIC	CDS	17725	18492	768	PLF_1386_00000258	PGF_02472178	255	Uncharacterized metal-dependent hydrolase YcfH
Bacillus T5_contig1	1386.2682	1386.2682.con.0001	fig|1386.2682.peg.2214	PATRIC.1386.2682.1386.2682.con.0001.CDS.1773073.1774260.fwd	PATRIC	CDS	1773073	1774260	1188	PLF_1386_00012096	PGF_00424196	395	Endo-1,4-beta-mannosidase
Bacillus T5_contig1	1386.2682	1386.2682.con.0001	fig|1386.2682.peg.2215	PATRIC.1386.2682.1386.2682.con.0001.CDS.1774294.1774440.rev	PATRIC	CDS	1774294	1774440	147			48	hypothetical protein
Bacillus T5_contig1	1386.2682	1386.2682.con.0001	fig|1386.2682.peg.2216	PATRIC.1386.2682.1386.2682.con.0001.CDS.1774454.1774927.fwd	PATRIC	CDS	1774454	1774927	474	PLF_1386_00465691	PGF_01682834	157	Bacterial ribosome SSU maturation protein RimP
Bacillus T5_contig1	1386.2682	1386.2682.con.0001	fig|1386.2682.peg.2217	PATRIC.1386.2682.1386.2682.con.0001.CDS.1774959.1776077.fwd	PATRIC	CDS	1774959	1776077	1119	PLF_1386_00000262	PGF_07063065	372	Transcription termination protein NusA
Bacillus T5_contig1	1386.2682	1386.2682.con.0001	fig|1386.2682.peg.2218	PATRIC.1386.2682.1386.2682.con.0001.CDS.1776091.1776366.fwd	PATRIC	CDS	1776091	1776366	276	PLF_1386_00004798	PGF_00415631	91	COG2740: Predicted nucleic-acid-binding protein implicated in transcription termination
Bacillus T5_contig1	1386.2682	1386.2682.con.0001	fig|1386.2682.peg.2219	PATRIC.1386.2682.1386.2682.con.0001.CDS.1776367.1776669.fwd	PATRIC	CDS	1776367	1776669	303	PLF_1386_00006273	PGF_00411944	100	Ribosomal protein L7Ae family protein YlxQ
Bacillus T5_contig1	1386.2682	1386.2682.con.0001	fig|1386.2682.peg.2220	PATRIC.1386.2682.1386.2682.con.0001.CDS.1776689.1778839.fwd	PATRIC	CDS	1776689	1778839	2151	PLF_1386_00190507	PGF_10525419	716	Translation initiation factor 2
Bacillus T5_contig1	1386.2682	1386.2682.con.0001	fig|1386.2682.peg.210	PATRIC.1386.2682.1386.2682.con.0001.CDS.177728.178816.fwd	PATRIC	CDS	177728	178816	1089	PLF_1386_00017404	PGF_09996723	362	Uncharacterized MFS-type transporter
Bacillus T5_contig1	1386.2682	1386.2682.con.0001	fig|1386.2682.peg.2221	PATRIC.1386.2682.1386.2682.con.0001.CDS.1778836.1779114.fwd	PATRIC	CDS	1778836	1779114	279	PLF_1386_00135219	PGF_07086362	92	YlxP-like protein
Bacillus T5_contig1	1386.2682	1386.2682.con.0001	fig|1386.2682.peg.2222	PATRIC.1386.2682.1386.2682.con.0001.CDS.1779133.1779486.fwd	PATRIC	CDS	1779133	1779486	354	PLF_1386_00000323	PGF_09452281	117	Ribosome-binding factor A
Bacillus T5_contig1	1386.2682	1386.2682.con.0001	fig|1386.2682.peg.2223	PATRIC.1386.2682.1386.2682.con.0001.CDS.1779558.1780487.fwd	PATRIC	CDS	1779558	1780487	930	PLF_1386_00005027	PGF_00413295	309	tRNA pseudouridine(55) synthase (EC 5.4.99.25)
Bacillus T5_contig1	1386.2682	1386.2682.con.0001	fig|1386.2682.peg.2224	PATRIC.1386.2682.1386.2682.con.0001.CDS.1780503.1781381.fwd	PATRIC	CDS	1780503	1781381	879	PLF_1386_00123565	PGF_02623406	292	FMN adenylyltransferase (EC 2.7.7.2) / Riboflavin kinase (EC 2.7.1.26)	GO:0003919|FMN adenylyltransferase activity;GO:0008531|riboflavin kinase activity
Bacillus T5_contig1	1386.2682	1386.2682.con.0001	fig|1386.2682.peg.2225	PATRIC.1386.2682.1386.2682.con.0001.CDS.1781646.1781915.fwd	PATRIC	CDS	1781646	1781915	270	PLF_1386_00000774	PGF_00049847	89	SSU ribosomal protein S15p (S13e)
Bacillus T5_contig1	1386.2682	1386.2682.con.0001	fig|1386.2682.peg.2226	PATRIC.1386.2682.1386.2682.con.0001.CDS.1782117.1783553.fwd	PATRIC	CDS	1782117	1783553	1437	PLF_1386_00000225	PGF_03104485	478	Polyribonucleotide nucleotidyltransferase (EC 2.7.7.8)	GO:0004654|polyribonucleotide nucleotidyltransferase activity
Bacillus T5_contig1	1386.2682	1386.2682.con.0001	fig|1386.2682.peg.2227	PATRIC.1386.2682.1386.2682.con.0001.CDS.1783514.1784233.fwd	PATRIC	CDS	1783514	1784233	720	PLF_1386_00000225	PGF_03104485	239	Polyribonucleotide nucleotidyltransferase (EC 2.7.7.8)	GO:0004654|polyribonucleotide nucleotidyltransferase activity
Bacillus T5_contig1	1386.2682	1386.2682.con.0001	fig|1386.2682.peg.2228	PATRIC.1386.2682.1386.2682.con.0001.CDS.1784380.1785342.fwd	PATRIC	CDS	1784380	1785342	963	PLF_1386_00004281	PGF_04031671	320	FIG007013: polysaccharide deacetylase, putative
Bacillus T5_contig1	1386.2682	1386.2682.con.0001	fig|1386.2682.peg.2229	PATRIC.1386.2682.1386.2682.con.0001.CDS.1785379.1786608.fwd	PATRIC	CDS	1785379	1786608	1230	PLF_1386_00000149	PGF_05572316	409	FIG007959: peptidase, M16 family
Bacillus T5_contig1	1386.2682	1386.2682.con.0001	fig|1386.2682.peg.2230	PATRIC.1386.2682.1386.2682.con.0001.CDS.1786645.1786953.fwd	PATRIC	CDS	1786645	1786953	309	PLF_1386_00004261	PGF_00000336	102	Uncharacterized protein YmxH
Bacillus T5_contig1	1386.2682	1386.2682.con.0001	fig|1386.2682.peg.2231	PATRIC.1386.2682.1386.2682.con.0001.CDS.1787096.1787968.fwd	PATRIC	CDS	1787096	1787968	873	PLF_1386_00351041	PGF_00423618	290	Dipicolinate synthase subunit A
Bacillus T5_contig1	1386.2682	1386.2682.con.0001	fig|1386.2682.peg.2232	PATRIC.1386.2682.1386.2682.con.0001.CDS.1787994.1788584.fwd	PATRIC	CDS	1787994	1788584	591	PLF_1386_00377546	PGF_00423621	196	Dipicolinate synthase subunit B
Bacillus T5_contig1	1386.2682	1386.2682.con.0001	fig|1386.2682.peg.211	PATRIC.1386.2682.1386.2682.con.0001.CDS.178813.178953.fwd	PATRIC	CDS	178813	178953	141	PLF_1386_00017404	PGF_09996723	46	Uncharacterized MFS-type transporter
Bacillus T5_contig1	1386.2682	1386.2682.con.0001	fig|1386.2682.peg.2233	PATRIC.1386.2682.1386.2682.con.0001.CDS.1789013.1789750.fwd	PATRIC	CDS	1789013	1789750	738	PLF_1386_00000120	PGF_00067188	245	Aspartate-semialdehyde dehydrogenase (EC 1.2.1.11)	GO:0004073|aspartate-semialdehyde dehydrogenase activity
Bacillus T5_contig1	1386.2682	1386.2682.con.0001	fig|1386.2682.peg.2234	PATRIC.1386.2682.1386.2682.con.0001.CDS.1789841.1791055.fwd	PATRIC	CDS	1789841	1791055	1215	PLF_1386_00457076	PGF_00862519	404	Aspartokinase (EC 2.7.2.4)	GO:0004072|aspartate kinase activity
Bacillus T5_contig1	1386.2682	1386.2682.con.0001	fig|1386.2682.peg.212	PATRIC.1386.2682.1386.2682.con.0001.CDS.179024.179272.fwd	PATRIC	CDS	179024	179272	249	PLF_1386_00386932	PGF_08058317	82	Sigma-G-dependent sporulation-specific SASP protein
Bacillus T5_contig1	1386.2682	1386.2682.con.0001	fig|1386.2682.peg.2235	PATRIC.1386.2682.1386.2682.con.0001.CDS.1791086.1791955.fwd	PATRIC	CDS	1791086	1791955	870	PLF_1386_00459893	PGF_00549380	289	4-hydroxy-tetrahydrodipicolinate synthase (EC 4.3.3.7)	GO:0008840|4-hydroxy-tetrahydrodipicolinate synthase
Bacillus T5_contig1	1386.2682	1386.2682.con.0001	fig|1386.2682.peg.2236	PATRIC.1386.2682.1386.2682.con.0001.CDS.1792103.1793767.fwd	PATRIC	CDS	1792103	1793767	1665	PLF_1386_00265785	PGF_06848757	554	Ribonuclease J2 (endoribonuclease in RNA processing)
Bacillus T5_contig1	1386.2682	1386.2682.con.0001	fig|1386.2682.peg.213	PATRIC.1386.2682.1386.2682.con.0001.CDS.179289.179480.fwd	PATRIC	CDS	179289	179480	192	PLF_1386_00550688	PGF_00268855	63	Uncharacterized protein YbxH
Bacillus T5_contig1	1386.2682	1386.2682.con.0001	fig|1386.2682.peg.2237	PATRIC.1386.2682.1386.2682.con.0001.CDS.1793872.1794618.fwd	PATRIC	CDS	1793872	1794618	747	PLF_1386_00000362	PGF_00060487	248	Translocation-enhancing protein TepA
Bacillus T5_contig1	1386.2682	1386.2682.con.0001	fig|1386.2682.peg.2238	PATRIC.1386.2682.1386.2682.con.0001.CDS.1794615.1794830.fwd	PATRIC	CDS	1794615	1794830	216	PLF_1386_00123209	PGF_00232377	71	hypothetical protein
Bacillus T5_contig1	1386.2682	1386.2682.con.0001	fig|1386.2682.peg.2239	PATRIC.1386.2682.1386.2682.con.0001.CDS.1794950.1797295.fwd	PATRIC	CDS	1794950	1797295	2346	PLF_1386_00129935	PGF_08155727	781	DNA translocase FtsK
Bacillus T5_contig1	1386.2682	1386.2682.con.0001	fig|1386.2682.peg.214	PATRIC.1386.2682.1386.2682.con.0001.CDS.179601.179867.rev	PATRIC	CDS	179601	179867	267	PLF_1386_00006318	PGF_00192858	88	Uncharacterized protein YbyB
Bacillus T5_contig1	1386.2682	1386.2682.con.0001	fig|1386.2682.peg.2240	PATRIC.1386.2682.1386.2682.con.0001.CDS.1797428.1798153.fwd	PATRIC	CDS	1797428	1798153	726	PLF_1386_00550375	PGF_00058741	241	Transcriptional regulator in cluster with Zn-dependent hydrolase
Bacillus T5_contig1	1386.2682	1386.2682.con.0001	fig|1386.2682.peg.2241	PATRIC.1386.2682.1386.2682.con.0001.CDS.1798240.1798383.fwd	PATRIC	CDS	1798240	1798383	144		PGF_00797516	47	Siderophore transport protein
Bacillus T5_contig1	1386.2682	1386.2682.con.0001	fig|1386.2682.peg.2242	PATRIC.1386.2682.1386.2682.con.0001.CDS.1798407.1799492.fwd	PATRIC	CDS	1798407	1799492	1086	PLF_1386_00117193	PGF_00797516	361	Siderophore transport protein
Bacillus T5_contig1	1386.2682	1386.2682.con.0001	fig|1386.2682.peg.215	PATRIC.1386.2682.1386.2682.con.0001.CDS.179925.181982.rev	PATRIC	CDS	179925	181982	2058	PLF_1386_00005089	PGF_05864899	685	Uncharacterized protein YyaL
Bacillus T5_contig1	1386.2682	1386.2682.con.0001	fig|1386.2682.peg.2243	PATRIC.1386.2682.1386.2682.con.0001.CDS.1799634.1800914.fwd	PATRIC	CDS	1799634	1800914	1281	PLF_1386_00318790	PGF_00425729	426	FIG001621: Zinc protease
Bacillus T5_contig1	1386.2682	1386.2682.con.0001	fig|1386.2682.peg.2244	PATRIC.1386.2682.1386.2682.con.0001.CDS.1800911.1802014.fwd	PATRIC	CDS	1800911	1802014	1104	PLF_1386_00000217	PGF_00001028	367	Uncharacterized zinc protease YmfH
Bacillus T5_contig1	1386.2682	1386.2682.con.0001	fig|1386.2682.peg.2245	PATRIC.1386.2682.1386.2682.con.0001.CDS.1802020.1802196.fwd	PATRIC	CDS	1802020	1802196	177	PLF_1386_00000217	PGF_00001028	58	Uncharacterized zinc protease YmfH
Bacillus T5_contig1	1386.2682	1386.2682.con.0001	fig|1386.2682.peg.2246	PATRIC.1386.2682.1386.2682.con.0001.CDS.1802284.1803015.fwd	PATRIC	CDS	1802284	1803015	732	PLF_1386_00197265	PGF_10532194	243	Oxidoreductase, short-chain dehydrogenase/reductase family
Bacillus T5_contig1	1386.2682	1386.2682.con.0001	fig|1386.2682.peg.2247	PATRIC.1386.2682.1386.2682.con.0001.CDS.1803112.1803342.fwd	PATRIC	CDS	1803112	1803342	231	PLF_1386_00016961	PGF_00000193	76	Uncharacterized protein YmfJ
Bacillus T5_contig1	1386.2682	1386.2682.con.0001	fig|1386.2682.peg.2248	PATRIC.1386.2682.1386.2682.con.0001.CDS.1803384.1803524.fwd	PATRIC	CDS	1803384	1803524	141			46	hypothetical protein
Bacillus T5_contig1	1386.2682	1386.2682.con.0001	fig|1386.2682.peg.2249	PATRIC.1386.2682.1386.2682.con.0001.CDS.1803590.1804381.fwd	PATRIC	CDS	1803590	1804381	792	PLF_1386_00000126	PGF_00012639	263	FIG00003568: ACT domain protein
Bacillus T5_contig1	1386.2682	1386.2682.con.0001	fig|1386.2682.peg.2250	PATRIC.1386.2682.1386.2682.con.0001.CDS.1804399.1804971.fwd	PATRIC	CDS	1804399	1804971	573	PLF_1386_00372438	PGF_00058747	190	Transcriptional regulator in cluster with unspecified monosaccharide ABC transport system
Bacillus T5_contig1	1386.2682	1386.2682.con.0001	fig|1386.2682.peg.2251	PATRIC.1386.2682.1386.2682.con.0001.CDS.1805076.1805300.fwd	PATRIC	CDS	1805076	1805300	225	PLF_1386_00372438	PGF_00058747	74	Transcriptional regulator in cluster with unspecified monosaccharide ABC transport system
Bacillus T5_contig1	1386.2682	1386.2682.con.0001	fig|1386.2682.peg.2252	PATRIC.1386.2682.1386.2682.con.0001.CDS.1805367.1805948.fwd	PATRIC	CDS	1805367	1805948	582	PLF_1386_00000193	PGF_03295678	193	CDP-diacylglycerol--glycerol-3-phosphate 3-phosphatidyltransferase (EC 2.7.8.5)	GO:0008444|CDP-diacylglycerol-glycerol-3-phosphate 3-phosphatidyltransferase activity
Bacillus T5_contig1	1386.2682	1386.2682.con.0001	fig|1386.2682.peg.2253	PATRIC.1386.2682.1386.2682.con.0001.CDS.1805968.1807218.fwd	PATRIC	CDS	1805968	1807218	1251	PLF_1386_00208836	PGF_08110123	416	ADP-ribose pyrophosphatase of COG1058 family (EC 3.6.1.13) / Nicotinamide-nucleotide amidase (EC 3.5.1.42)	GO:0047631|ADP-ribose diphosphatase activity;GO:0019159|nicotinamide-nucleotide amidase activity
Bacillus T5_contig1	1386.2682	1386.2682.con.0001	fig|1386.2682.peg.2254	PATRIC.1386.2682.1386.2682.con.0001.CDS.1807386.1808432.fwd	PATRIC	CDS	1807386	1808432	1047	PLF_1386_00000013	PGF_00047078	348	RecA protein
Bacillus T5_contig1	1386.2682	1386.2682.con.0001	fig|1386.2682.peg.2255	PATRIC.1386.2682.1386.2682.con.0001.CDS.1808435.1808548.fwd	PATRIC	CDS	1808435	1808548	114			37	hypothetical protein
Bacillus T5_contig1	1386.2682	1386.2682.con.0001	fig|1386.2682.peg.2256	PATRIC.1386.2682.1386.2682.con.0001.CDS.1808773.1810332.fwd	PATRIC	CDS	1808773	1810332	1560	PLF_1386_00000234	PGF_03000099	519	Ribonuclease Y
Bacillus T5_contig1	1386.2682	1386.2682.con.0001	fig|1386.2682.peg.2257	PATRIC.1386.2682.1386.2682.con.0001.CDS.1810419.1811216.fwd	PATRIC	CDS	1810419	1811216	798	PLF_1386_00466786	PGF_06823736	265	2',3'-cyclic-nucleotide 2'-phosphodiesterase, Bsub YmdB
Bacillus T5_contig1	1386.2682	1386.2682.con.0001	fig|1386.2682.peg.2258	PATRIC.1386.2682.1386.2682.con.0001.CDS.1811418.1811678.fwd	PATRIC	CDS	1811418	1811678	261	PLF_1386_00000070	PGF_00054118	86	Spore core dehydratation and coat assembly protein SpoVS
Bacillus T5_contig1	1386.2682	1386.2682.con.0001	fig|1386.2682.peg.2259	PATRIC.1386.2682.1386.2682.con.0001.CDS.1811783.1812703.fwd	PATRIC	CDS	1811783	1812703	921	PLF_1386_00016347	PGF_10552644	306	Microsomal dipeptidase (EC 3.4.13.19)
Bacillus T5_contig1	1386.2682	1386.2682.con.0001	fig|1386.2682.peg.2260	PATRIC.1386.2682.1386.2682.con.0001.CDS.1812733.1813029.rev	PATRIC	CDS	1812733	1813029	297			98	hypothetical protein
Bacillus T5_contig1	1386.2682	1386.2682.con.0001	fig|1386.2682.peg.2261	PATRIC.1386.2682.1386.2682.con.0001.CDS.1813018.1813869.fwd	PATRIC	CDS	1813018	1813869	852	PLF_1386_00005017	PGF_03237586	283	L-threonine 3-dehydrogenase (EC 1.1.1.103)	GO:0008743|L-threonine 3-dehydrogenase activity
Bacillus T5_contig1	1386.2682	1386.2682.con.0001	fig|1386.2682.peg.2262	PATRIC.1386.2682.1386.2682.con.0001.CDS.1813885.1815060.fwd	PATRIC	CDS	1813885	1815060	1176	PLF_1386_00007933	PGF_06423260	391	2-amino-3-ketobutyrate coenzyme A ligase (EC 2.3.1.29)	GO:0008890|glycine C-acetyltransferase activity
Bacillus T5_contig1	1386.2682	1386.2682.con.0001	fig|1386.2682.peg.2263	PATRIC.1386.2682.1386.2682.con.0001.CDS.1815204.1816733.fwd	PATRIC	CDS	1815204	1816733	1530	PLF_1386_00000125	PGF_08562657	509	tRNA-i(6)A37 methylthiotransferase (EC 2.8.4.3)
Bacillus T5_contig1	1386.2682	1386.2682.con.0001	fig|1386.2682.peg.2264	PATRIC.1386.2682.1386.2682.con.0001.CDS.1816735.1817112.fwd	PATRIC	CDS	1816735	1817112	378	PLF_1386_00004624	PGF_00067173	125	YMCA protein
Bacillus T5_contig1	1386.2682	1386.2682.con.0001	fig|1386.2682.peg.2265	PATRIC.1386.2682.1386.2682.con.0001.CDS.1817408.1817956.fwd	PATRIC	CDS	1817408	1817956	549	PLF_1386_00004239	PGF_00028472	182	Outer spore coat protein CotE
Bacillus T5_contig1	1386.2682	1386.2682.con.0001	fig|1386.2682.peg.2266	PATRIC.1386.2682.1386.2682.con.0001.CDS.1818066.1819766.fwd	PATRIC	CDS	1818066	1819766	1701	PLF_1386_00000619	PGF_05340948	566	DNA mismatch repair protein MutS
Bacillus T5_contig1	1386.2682	1386.2682.con.0001	fig|1386.2682.peg.2267	PATRIC.1386.2682.1386.2682.con.0001.CDS.1819763.1820668.fwd	PATRIC	CDS	1819763	1820668	906	PLF_1386_00000619	PGF_05340948	301	DNA mismatch repair protein MutS
Bacillus T5_contig1	1386.2682	1386.2682.con.0001	fig|1386.2682.peg.2268	PATRIC.1386.2682.1386.2682.con.0001.CDS.1820691.1821161.fwd	PATRIC	CDS	1820691	1821161	471	PLF_1386_00472279	PGF_05507938	156	DNA mismatch repair protein MutL
Bacillus T5_contig1	1386.2682	1386.2682.con.0001	fig|1386.2682.peg.2269	PATRIC.1386.2682.1386.2682.con.0001.CDS.1821167.1822600.fwd	PATRIC	CDS	1821167	1822600	1434	PLF_1386_00472279	PGF_05507938	477	DNA mismatch repair protein MutL
Bacillus T5_contig1	1386.2682	1386.2682.con.0001	fig|1386.2682.peg.2270	PATRIC.1386.2682.1386.2682.con.0001.CDS.1822934.1823215.fwd	PATRIC	CDS	1822934	1823215	282	PLF_1386_00007517	PGF_03331487	93	hypothetical protein
Bacillus T5_contig1	1386.2682	1386.2682.con.0001	fig|1386.2682.peg.2271	PATRIC.1386.2682.1386.2682.con.0001.CDS.1823397.1823924.fwd	PATRIC	CDS	1823397	1823924	528	PLF_1386_00030531	PGF_08225224	175	hypothetical protein
Bacillus T5_contig1	1386.2682	1386.2682.con.0001	fig|1386.2682.peg.2272	PATRIC.1386.2682.1386.2682.con.0001.CDS.1824020.1824169.fwd	PATRIC	CDS	1824020	1824169	150			49	Putative toxin component near putative ESAT-related proteins, repetitive / Repetitive hypothetical protein near ESAT cluster, SA0282 homolog
Bacillus T5_contig1	1386.2682	1386.2682.con.0001	fig|1386.2682.peg.2273	PATRIC.1386.2682.1386.2682.con.0001.CDS.1824243.1824662.fwd	PATRIC	CDS	1824243	1824662	420	PLF_1386_00256856	PGF_05136299	139	hypothetical protein
Bacillus T5_contig1	1386.2682	1386.2682.con.0001	fig|1386.2682.peg.2274	PATRIC.1386.2682.1386.2682.con.0001.CDS.1824742.1825014.fwd	PATRIC	CDS	1824742	1825014	273	PLF_1386_00177927	PGF_00788416	90	hypothetical protein
Bacillus T5_contig1	1386.2682	1386.2682.con.0001	fig|1386.2682.peg.2275	PATRIC.1386.2682.1386.2682.con.0001.CDS.1825166.1826152.rev	PATRIC	CDS	1825166	1826152	987	PLF_1386_00015804	PGF_01258559	328	Metal chaperone, involved in Zn homeostasis
Bacillus T5_contig1	1386.2682	1386.2682.con.0001	fig|1386.2682.peg.2276	PATRIC.1386.2682.1386.2682.con.0001.CDS.1826306.1826731.rev	PATRIC	CDS	1826306	1826731	426	PLF_1386_00021805	PGF_00415871	141	2Fe-2S ferredoxin CbiW clustered with, but not required for, cobalamin synthesis
Bacillus T5_contig1	1386.2682	1386.2682.con.0001	fig|1386.2682.peg.216	PATRIC.1386.2682.1386.2682.con.0001.CDS.182631.183092.rev	PATRIC	CDS	182631	183092	462	PLF_1386_00119533	PGF_02906604	153	Uncharacterized protein YjcO
Bacillus T5_contig1	1386.2682	1386.2682.con.0001	fig|1386.2682.peg.2277	PATRIC.1386.2682.1386.2682.con.0001.CDS.1826933.1827427.rev	PATRIC	CDS	1826933	1827427	495	PLF_1386_00013025	PGF_10519603	164	Acetyltransferase, GNAT family
Bacillus T5_contig1	1386.2682	1386.2682.con.0001	fig|1386.2682.peg.2278	PATRIC.1386.2682.1386.2682.con.0001.CDS.1827635.1828282.rev	PATRIC	CDS	1827635	1828282	648	PLF_1386_00001805	PGF_10428759	215	hypothetical protein
Bacillus T5_contig1	1386.2682	1386.2682.con.0001	fig|1386.2682.peg.2279	PATRIC.1386.2682.1386.2682.con.0001.CDS.1828555.1828665.rev	PATRIC	CDS	1828555	1828665	111	PLF_1386_00128710	PGF_08225224	36	hypothetical protein
Bacillus T5_contig1	1386.2682	1386.2682.con.0001	fig|1386.2682.peg.2280	PATRIC.1386.2682.1386.2682.con.0001.CDS.1828896.1829291.fwd	PATRIC	CDS	1828896	1829291	396	PLF_1386_00132116	PGF_09700850	131	Amine oxidase, flavin-containing
Bacillus T5_contig1	1386.2682	1386.2682.con.0001	fig|1386.2682.peg.2281	PATRIC.1386.2682.1386.2682.con.0001.CDS.1829339.1830337.fwd	PATRIC	CDS	1829339	1830337	999	PLF_1386_00153244	PGF_02703842	332	L-amino-acid oxidase YobN (EC 1.4.3.2)	GO:0001716|L-amino-acid oxidase activity
Bacillus T5_contig1	1386.2682	1386.2682.con.0001	fig|1386.2682.peg.2282	PATRIC.1386.2682.1386.2682.con.0001.CDS.1830357.1830497.rev	PATRIC	CDS	1830357	1830497	141	PLF_1386_00350540	PGF_07728992	46	hypothetical protein
Bacillus T5_contig1	1386.2682	1386.2682.con.0001	fig|1386.2682.peg.2283	PATRIC.1386.2682.1386.2682.con.0001.CDS.1830786.1831463.fwd	PATRIC	CDS	1830786	1831463	678	PLF_1386_00128361	PGF_00038209	225	Protein of unknown function DUF1275
Bacillus T5_contig1	1386.2682	1386.2682.con.0001	fig|1386.2682.peg.217	PATRIC.1386.2682.1386.2682.con.0001.CDS.183113.183298.rev	PATRIC	CDS	183113	183298	186	PLF_1386_00014887	PGF_00758839	61	hypothetical protein
Bacillus T5_contig1	1386.2682	1386.2682.con.0001	fig|1386.2682.peg.2284	PATRIC.1386.2682.1386.2682.con.0001.CDS.1831598.1833067.fwd	PATRIC	CDS	1831598	1833067	1470	PLF_1386_00016298	PGF_00773086	489	Na+/H+ antiporter
Bacillus T5_contig1	1386.2682	1386.2682.con.0001	fig|1386.2682.peg.2285	PATRIC.1386.2682.1386.2682.con.0001.CDS.1833375.1833938.fwd	PATRIC	CDS	1833375	1833938	564	PLF_1386_00015023	PGF_12691998	187	Uncharacterized MFS-type transporter
Bacillus T5_contig1	1386.2682	1386.2682.con.0001	fig|1386.2682.peg.2286	PATRIC.1386.2682.1386.2682.con.0001.CDS.1833904.1834749.fwd	PATRIC	CDS	1833904	1834749	846	PLF_1386_00015023	PGF_12691998	281	Uncharacterized MFS-type transporter
Bacillus T5_contig1	1386.2682	1386.2682.con.0001	fig|1386.2682.peg.2287	PATRIC.1386.2682.1386.2682.con.0001.CDS.1834863.1835102.fwd	PATRIC	CDS	1834863	1835102	240		PGF_00068755	79	aromatic hydrocarbon catabolism protein
Bacillus T5_contig1	1386.2682	1386.2682.con.0001	fig|1386.2682.peg.2288	PATRIC.1386.2682.1386.2682.con.0001.CDS.1835099.1835728.fwd	PATRIC	CDS	1835099	1835728	630	PLF_1386_00121904	PGF_00068755	209	aromatic hydrocarbon catabolism protein
Bacillus T5_contig1	1386.2682	1386.2682.con.0001	fig|1386.2682.peg.218	PATRIC.1386.2682.1386.2682.con.0001.CDS.183594.183914.rev	PATRIC	CDS	183594	183914	321	PLF_1386_00132158	PGF_02877343	106	Uncharacterized protein yjcN precursor
Bacillus T5_contig1	1386.2682	1386.2682.con.0001	fig|1386.2682.peg.2289	PATRIC.1386.2682.1386.2682.con.0001.CDS.1835961.1836176.fwd	PATRIC	CDS	1835961	1836176	216	PLF_1386_00103256	PGF_00723622	71	hypothetical protein
Bacillus T5_contig1	1386.2682	1386.2682.con.0001	fig|1386.2682.peg.2290	PATRIC.1386.2682.1386.2682.con.0001.CDS.1836295.1836606.fwd	PATRIC	CDS	1836295	1836606	312	PLF_1386_00010099	PGF_04021081	103	hypothetical protein
Bacillus T5_contig1	1386.2682	1386.2682.con.0001	fig|1386.2682.peg.2291	PATRIC.1386.2682.1386.2682.con.0001.CDS.1836655.1837305.rev	PATRIC	CDS	1836655	1837305	651	PLF_1386_00053470	PGF_12958157	216	YqeD
Bacillus T5_contig1	1386.2682	1386.2682.con.0001	fig|1386.2682.peg.2292	PATRIC.1386.2682.1386.2682.con.0001.CDS.1837339.1838355.rev	PATRIC	CDS	1837339	1838355	1017	PLF_1386_00021865	PGF_05518950	338	Beta-lactamase class C-like and penicillin binding proteins (PBPs) superfamily
Bacillus T5_contig1	1386.2682	1386.2682.con.0001	fig|1386.2682.peg.2293	PATRIC.1386.2682.1386.2682.con.0001.CDS.1838380.1838523.rev	PATRIC	CDS	1838380	1838523	144	PLF_1386_00036164	PGF_07492522	47	hypothetical protein
Bacillus T5_contig1	1386.2682	1386.2682.con.0001	fig|1386.2682.peg.2294	PATRIC.1386.2682.1386.2682.con.0001.CDS.1838811.1840001.fwd	PATRIC	CDS	1838811	1840001	1191	PLF_1386_00019634	PGF_03278601	396	Macrolide glycosyltransferase (EC 2.4.1.-)	GO:0000009|alpha-1,6-mannosyltransferase activity;GO:0000009|alpha-1,2-mannosyltransferase activity;GO:0000009|mannosyltransferase activity;GO:0000009|alpha-1,3-mannosyltransferase activity;GO:0000009|alpha-1,3-galactosyltransferase activity;GO:0000009|UDP-glucose:glycoprotein glucosyltransferase activity;GO:0000009|glycolipid mannosyltransferase activity;GO:0000009|oligosaccharyl transferase act…
Bacillus T5_contig1	1386.2682	1386.2682.con.0001	fig|1386.2682.peg.2295	PATRIC.1386.2682.1386.2682.con.0001.CDS.1840127.1841185.fwd	PATRIC	CDS	1840127	1841185	1059	PLF_1386_00006989	PGF_00874198	352	Aspartate-proton symporter
Bacillus T5_contig1	1386.2682	1386.2682.con.0001	fig|1386.2682.peg.219	PATRIC.1386.2682.1386.2682.con.0001.CDS.184040.185269.fwd	PATRIC	CDS	184040	185269	1230	PLF_1386_00120287	PGF_12705601	409	FIG01251401: hypothetical protein
Bacillus T5_contig1	1386.2682	1386.2682.con.0001	fig|1386.2682.peg.2296	PATRIC.1386.2682.1386.2682.con.0001.CDS.1841182.1841703.fwd	PATRIC	CDS	1841182	1841703	522	PLF_1386_00006989	PGF_00874198	173	Aspartate-proton symporter
Bacillus T5_contig1	1386.2682	1386.2682.con.0001	fig|1386.2682.peg.2297	PATRIC.1386.2682.1386.2682.con.0001.CDS.1841751.1842050.rev	PATRIC	CDS	1841751	1842050	300	PLF_1386_00010995	PGF_00821259	99	Spore coat protein F
Bacillus T5_contig1	1386.2682	1386.2682.con.0001	fig|1386.2682.peg.2298	PATRIC.1386.2682.1386.2682.con.0001.CDS.1842047.1842247.rev	PATRIC	CDS	1842047	1842247	201	PLF_1386_00011150	PGF_01756686	66	Uncharacterized protein YraE/YraG
Bacillus T5_contig1	1386.2682	1386.2682.con.0001	fig|1386.2682.peg.2299	PATRIC.1386.2682.1386.2682.con.0001.CDS.1842463.1843626.rev	PATRIC	CDS	1842463	1843626	1164	PLF_1386_00018043	PGF_00053910	387	Spore protein YdhD, not involved in spore germination
Bacillus T5_contig1	1386.2682	1386.2682.con.0001	fig|1386.2682.peg.2300	PATRIC.1386.2682.1386.2682.con.0001.CDS.1843800.1843988.fwd	PATRIC	CDS	1843800	1843988	189	PLF_1386_00010238	PGF_07534260	62	Transcriptional regulator, TetR family
Bacillus T5_contig1	1386.2682	1386.2682.con.0001	fig|1386.2682.peg.2301	PATRIC.1386.2682.1386.2682.con.0001.CDS.1844015.1844383.fwd	PATRIC	CDS	1844015	1844383	369	PLF_1386_00010238	PGF_07534260	122	Transcriptional regulator, TetR family
Bacillus T5_contig1	1386.2682	1386.2682.con.0001	fig|1386.2682.peg.2302	PATRIC.1386.2682.1386.2682.con.0001.CDS.1844471.1844890.fwd	PATRIC	CDS	1844471	1844890	420	PLF_1386_00134548	PGF_00798838	139	Uncharacterized protein yesE
Bacillus T5_contig1	1386.2682	1386.2682.con.0001	fig|1386.2682.peg.2303	PATRIC.1386.2682.1386.2682.con.0001.CDS.1844925.1845755.fwd	PATRIC	CDS	1844925	1845755	831	PLF_1386_00021893	PGF_00622855	276	Uncharacterized oxidoreductase YesF
Bacillus T5_contig1	1386.2682	1386.2682.con.0001	fig|1386.2682.peg.2304	PATRIC.1386.2682.1386.2682.con.0001.CDS.1845810.1846115.rev	PATRIC	CDS	1845810	1846115	306	PLF_1386_00020472	PGF_00419064	101	hypothetical protein
Bacillus T5_contig1	1386.2682	1386.2682.con.0001	fig|1386.2682.peg.2305	PATRIC.1386.2682.1386.2682.con.0001.CDS.1846273.1846728.fwd	PATRIC	CDS	1846273	1846728	456	PLF_1386_00004167	PGF_02643324	151	Uncharacterized protein YmaD
Bacillus T5_contig1	1386.2682	1386.2682.con.0001	fig|1386.2682.peg.2306	PATRIC.1386.2682.1386.2682.con.0001.CDS.1846725.1846979.rev	PATRIC	CDS	1846725	1846979	255	PLF_1386_00020674	PGF_00023165	84	Multidrug resistance protein EbrB
Bacillus T5_contig1	1386.2682	1386.2682.con.0001	fig|1386.2682.peg.2307	PATRIC.1386.2682.1386.2682.con.0001.CDS.1846976.1847083.rev	PATRIC	CDS	1846976	1847083	108	PLF_1386_00020674	PGF_00023165	35	Multidrug resistance protein EbrB
Bacillus T5_contig1	1386.2682	1386.2682.con.0001	fig|1386.2682.peg.2308	PATRIC.1386.2682.1386.2682.con.0001.CDS.1847097.1847414.rev	PATRIC	CDS	1847097	1847414	318	PLF_1386_00020673	PGF_00023164	105	Multidrug resistance protein EbrA
Bacillus T5_contig1	1386.2682	1386.2682.con.0001	fig|1386.2682.peg.2309	PATRIC.1386.2682.1386.2682.con.0001.CDS.1847820.1848041.rev	PATRIC	CDS	1847820	1848041	222	PLF_1386_00023916	PGF_08225224	73	hypothetical protein
Bacillus T5_contig1	1386.2682	1386.2682.con.0001	fig|1386.2682.peg.2310	PATRIC.1386.2682.1386.2682.con.0001.CDS.1848167.1848568.fwd	PATRIC	CDS	1848167	1848568	402	PLF_1386_00366032	PGF_08182346	133	unknown
Bacillus T5_contig1	1386.2682	1386.2682.con.0001	fig|1386.2682.peg.2311	PATRIC.1386.2682.1386.2682.con.0001.CDS.1848670.1849107.fwd	PATRIC	CDS	1848670	1849107	438	PLF_1386_00000462	PGF_04807486	145	tRNA dimethylallyltransferase (EC 2.5.1.75)	GO:0052381|tRNA dimethylallyltransferase activity
Bacillus T5_contig1	1386.2682	1386.2682.con.0001	fig|1386.2682.peg.2312	PATRIC.1386.2682.1386.2682.con.0001.CDS.1849104.1849265.fwd	PATRIC	CDS	1849104	1849265	162	PLF_1386_00000462	PGF_04807486	53	tRNA dimethylallyltransferase (EC 2.5.1.75)	GO:0052381|tRNA dimethylallyltransferase activity
Bacillus T5_contig1	1386.2682	1386.2682.con.0001	fig|1386.2682.peg.2313	PATRIC.1386.2682.1386.2682.con.0001.CDS.1849262.1849612.fwd	PATRIC	CDS	1849262	1849612	351	PLF_1386_00000462	PGF_04807486	116	tRNA dimethylallyltransferase (EC 2.5.1.75)	GO:0052381|tRNA dimethylallyltransferase activity
Bacillus T5_contig1	1386.2682	1386.2682.con.0001	fig|1386.2682.peg.2314	PATRIC.1386.2682.1386.2682.con.0001.CDS.1849654.1849875.fwd	PATRIC	CDS	1849654	1849875	222	PLF_1386_00000481	PGF_00046622	73	RNA-binding protein Hfq
Bacillus T5_contig1	1386.2682	1386.2682.con.0001	fig|1386.2682.peg.2315	PATRIC.1386.2682.1386.2682.con.0001.CDS.1849953.1850111.fwd	PATRIC	CDS	1849953	1850111	159	PLF_1386_00031303	PGF_00802103	52	hypothetical protein
Bacillus T5_contig1	1386.2682	1386.2682.con.0001	fig|1386.2682.peg.2316	PATRIC.1386.2682.1386.2682.con.0001.CDS.1850166.1850378.fwd	PATRIC	CDS	1850166	1850378	213	PLF_1386_00463134	PGF_00322201	70	unknown
Bacillus T5_contig1	1386.2682	1386.2682.con.0001	fig|1386.2682.peg.2317	PATRIC.1386.2682.1386.2682.con.0001.CDS.1850625.1851023.fwd	PATRIC	CDS	1850625	1851023	399	PLF_1386_00005412	PGF_00048645	132	Ribonucleotide reduction protein NrdI
Bacillus T5_contig1	1386.2682	1386.2682.con.0001	fig|1386.2682.peg.2318	PATRIC.1386.2682.1386.2682.con.0001.CDS.1850980.1851354.fwd	PATRIC	CDS	1850980	1851354	375	PLF_1386_00001891	PGF_00048640	124	Ribonucleotide reductase of class Ib (aerobic), alpha subunit (EC 1.17.4.1)	GO:0004748|ribonucleoside-diphosphate reductase activity, thioredoxin disulfide as acceptor
Bacillus T5_contig1	1386.2682	1386.2682.con.0001	fig|1386.2682.peg.2319	PATRIC.1386.2682.1386.2682.con.0001.CDS.1851405.1853081.fwd	PATRIC	CDS	1851405	1853081	1677	PLF_1386_00001891	PGF_00048640	558	Ribonucleotide reductase of class Ib (aerobic), alpha subunit (EC 1.17.4.1)	GO:0004748|ribonucleoside-diphosphate reductase activity, thioredoxin disulfide as acceptor
Bacillus T5_contig1	1386.2682	1386.2682.con.0001	fig|1386.2682.peg.2320	PATRIC.1386.2682.1386.2682.con.0001.CDS.1853069.1854079.fwd	PATRIC	CDS	1853069	1854079	1011	PLF_1386_00003231	PGF_00048641	336	Ribonucleotide reductase of class Ib (aerobic), beta subunit (EC 1.17.4.1)	GO:0004748|ribonucleoside-diphosphate reductase activity, thioredoxin disulfide as acceptor
Bacillus T5_contig1	1386.2682	1386.2682.con.0001	fig|1386.2682.peg.2321	PATRIC.1386.2682.1386.2682.con.0001.CDS.1854192.1854491.fwd	PATRIC	CDS	1854192	1854491	300	PLF_1386_00005423	PGF_00121329	99	Uncharacterized protein YmaB
Bacillus T5_contig1	1386.2682	1386.2682.con.0001	fig|1386.2682.peg.220	PATRIC.1386.2682.1386.2682.con.0001.CDS.185425.185574.rev	PATRIC	CDS	185425	185574	150	PLF_1386_00011278	PGF_00731086	49	hypothetical protein
Bacillus T5_contig1	1386.2682	1386.2682.con.0001	fig|1386.2682.peg.2322	PATRIC.1386.2682.1386.2682.con.0001.CDS.1854488.1854808.fwd	PATRIC	CDS	1854488	1854808	321	PLF_1386_00005423	PGF_00121329	106	Uncharacterized protein YmaB
Bacillus T5_contig1	1386.2682	1386.2682.con.0001	fig|1386.2682.peg.2323	PATRIC.1386.2682.1386.2682.con.0001.CDS.1854826.1855539.rev	PATRIC	CDS	1854826	1855539	714	PLF_1386_00023059	PGF_08225224	237	FIG01251067: hypothetical protein
Bacillus T5_contig1	1386.2682	1386.2682.con.0001	fig|1386.2682.peg.2324	PATRIC.1386.2682.1386.2682.con.0001.CDS.1855821.1856252.fwd	PATRIC	CDS	1855821	1856252	432	PLF_1386_00014223	PGF_00041788	143	Putative iron-sulfur cluster assembly scaffold protein for SUF system, SufE2
Bacillus T5_contig1	1386.2682	1386.2682.con.0001	fig|1386.2682.peg.2325	PATRIC.1386.2682.1386.2682.con.0001.CDS.1856379.1856810.fwd	PATRIC	CDS	1856379	1856810	432	PLF_1386_00022184	PGF_00059235	143	Transcriptional regulator, Fur family
Bacillus T5_contig1	1386.2682	1386.2682.con.0001	fig|1386.2682.peg.2326	PATRIC.1386.2682.1386.2682.con.0001.CDS.1856855.1858495.fwd	PATRIC	CDS	1856855	1858495	1641	PLF_1386_00150501	PGF_00760441	546	Uncharacterized transporter YjlA, EamA family
Bacillus T5_contig1	1386.2682	1386.2682.con.0001	fig|1386.2682.peg.221	PATRIC.1386.2682.1386.2682.con.0001.CDS.185725.185856.fwd	PATRIC	CDS	185725	185856	132			43	hypothetical protein
Bacillus T5_contig1	1386.2682	1386.2682.con.0001	fig|1386.2682.peg.2327	PATRIC.1386.2682.1386.2682.con.0001.CDS.1858549.1859310.rev	PATRIC	CDS	1858549	1859310	762	PLF_1386_00132290	PGF_03130403	253	Sporulation-specific N-acetylmuramoyl-L-alanine amidase (EC 3.5.1.28)	GO:0008745|N-acetylmuramoyl-L-alanine amidase activity
Bacillus T5_contig1	1386.2682	1386.2682.con.0001	fig|1386.2682.peg.2328	PATRIC.1386.2682.1386.2682.con.0001.CDS.1859695.1859829.rev	PATRIC	CDS	1859695	1859829	135			44	hypothetical protein
Bacillus T5_contig1	1386.2682	1386.2682.con.0001	fig|1386.2682.peg.2329	PATRIC.1386.2682.1386.2682.con.0001.CDS.1859842.1860324.rev	PATRIC	CDS	1859842	1860324	483	PLF_1386_00023052	PGF_00019877	160	Membrane protein
Bacillus T5_contig1	1386.2682	1386.2682.con.0001	fig|1386.2682.peg.2330	PATRIC.1386.2682.1386.2682.con.0001.CDS.1860347.1860799.rev	PATRIC	CDS	1860347	1860799	453	PLF_1386_00021991	PGF_10377946	150	Integral membrane protein
Bacillus T5_contig1	1386.2682	1386.2682.con.0001	fig|1386.2682.peg.2331	PATRIC.1386.2682.1386.2682.con.0001.CDS.1860899.1861144.rev	PATRIC	CDS	1860899	1861144	246	PLF_1386_00224486	PGF_06605307	81	hypothetical protein; RBL05351
Bacillus T5_contig1	1386.2682	1386.2682.con.0001	fig|1386.2682.peg.18	PATRIC.1386.2682.1386.2682.con.0001.CDS.18609.19934.fwd	PATRIC	CDS	18609	19934	1326	PLF_1386_00537950	PGF_02830545	441	Uncharacterized protein YabE
Bacillus T5_contig1	1386.2682	1386.2682.con.0001	fig|1386.2682.peg.2332	PATRIC.1386.2682.1386.2682.con.0001.CDS.1861326.1861529.fwd	PATRIC	CDS	1861326	1861529	204	PLF_1386_00023497	PGF_07264070	67	hypothetical protein
Bacillus T5_contig1	1386.2682	1386.2682.con.0001	fig|1386.2682.peg.2333	PATRIC.1386.2682.1386.2682.con.0001.CDS.1861743.1862366.fwd	PATRIC	CDS	1861743	1862366	624	PLF_1386_00018057	PGF_07182652	207	Transcriptional regulator, AcrR family
Bacillus T5_contig1	1386.2682	1386.2682.con.0001	fig|1386.2682.peg.2334	PATRIC.1386.2682.1386.2682.con.0001.CDS.1862369.1862755.fwd	PATRIC	CDS	1862369	1862755	387	PLF_1386_00023920	PGF_00798947	128	FIG01241677: hypothetical protein
Bacillus T5_contig1	1386.2682	1386.2682.con.0001	fig|1386.2682.peg.2335	PATRIC.1386.2682.1386.2682.con.0001.CDS.1862788.1864137.fwd	PATRIC	CDS	1862788	1864137	1350	PLF_1386_00021900	PGF_00420694	449	Cytosine permease
Bacillus T5_contig1	1386.2682	1386.2682.con.0001	fig|1386.2682.peg.222	PATRIC.1386.2682.1386.2682.con.0001.CDS.186383.186556.rev	PATRIC	CDS	186383	186556	174		PGF_05864899	57	Uncharacterized protein YyaL
Bacillus T5_contig1	1386.2682	1386.2682.con.0001	fig|1386.2682.peg.2336	PATRIC.1386.2682.1386.2682.con.0001.CDS.1864224.1864682.fwd	PATRIC	CDS	1864224	1864682	459	PLF_1386_00022051	PGF_04916441	152	N-methylhydantoinase A (EC 3.5.2.14)	GO:0047423|N-methylhydantoinase (ATP-hydrolyzing) activity
Bacillus T5_contig1	1386.2682	1386.2682.con.0001	fig|1386.2682.peg.2337	PATRIC.1386.2682.1386.2682.con.0001.CDS.1864679.1864984.fwd	PATRIC	CDS	1864679	1864984	306	PLF_1386_00022051	PGF_04916441	101	N-methylhydantoinase A (EC 3.5.2.14)	GO:0047423|N-methylhydantoinase (ATP-hydrolyzing) activity
Bacillus T5_contig1	1386.2682	1386.2682.con.0001	fig|1386.2682.peg.2338	PATRIC.1386.2682.1386.2682.con.0001.CDS.1864981.1865823.fwd	PATRIC	CDS	1864981	1865823	843	PLF_1386_00022051	PGF_04916441	280	N-methylhydantoinase A (EC 3.5.2.14)	GO:0047423|N-methylhydantoinase (ATP-hydrolyzing) activity
Bacillus T5_contig1	1386.2682	1386.2682.con.0001	fig|1386.2682.peg.2339	PATRIC.1386.2682.1386.2682.con.0001.CDS.1865862.1866263.fwd	PATRIC	CDS	1865862	1866263	402	PLF_1386_00022051	PGF_04916441	133	N-methylhydantoinase A (EC 3.5.2.14)	GO:0047423|N-methylhydantoinase (ATP-hydrolyzing) activity
Bacillus T5_contig1	1386.2682	1386.2682.con.0001	fig|1386.2682.peg.2340	PATRIC.1386.2682.1386.2682.con.0001.CDS.1866260.1866835.fwd	PATRIC	CDS	1866260	1866835	576	PLF_1386_00022052	PGF_00914140	191	N-methylhydantoinase B (EC 3.5.2.14)	GO:0047423|N-methylhydantoinase (ATP-hydrolyzing) activity
Bacillus T5_contig1	1386.2682	1386.2682.con.0001	fig|1386.2682.peg.2341	PATRIC.1386.2682.1386.2682.con.0001.CDS.1866799.1867683.fwd	PATRIC	CDS	1866799	1867683	885	PLF_1386_00022052	PGF_00914140	294	N-methylhydantoinase B (EC 3.5.2.14)	GO:0047423|N-methylhydantoinase (ATP-hydrolyzing) activity
Bacillus T5_contig1	1386.2682	1386.2682.con.0001	fig|1386.2682.peg.2342	PATRIC.1386.2682.1386.2682.con.0001.CDS.1867733.1869472.fwd	PATRIC	CDS	1867733	1869472	1740	PLF_1386_00019669	PGF_08729895	579	N-methylhydantoinase B (EC 3.5.2.14)	GO:0047423|N-methylhydantoinase (ATP-hydrolyzing) activity
Bacillus T5_contig1	1386.2682	1386.2682.con.0001	fig|1386.2682.peg.2343	PATRIC.1386.2682.1386.2682.con.0001.CDS.1869645.1870079.fwd	PATRIC	CDS	1869645	1870079	435	PLF_1386_00021167	PGF_08225224	144	hypothetical protein
Bacillus T5_contig1	1386.2682	1386.2682.con.0001	fig|1386.2682.peg.2344	PATRIC.1386.2682.1386.2682.con.0001.CDS.1870089.1870211.fwd	PATRIC	CDS	1870089	1870211	123	PLF_1386_00333611	PGF_00803321	40	hypothetical protein
Bacillus T5_contig1	1386.2682	1386.2682.con.0001	fig|1386.2682.peg.2345	PATRIC.1386.2682.1386.2682.con.0001.CDS.1870245.1870358.rev	PATRIC	CDS	1870245	1870358	114			37	hypothetical protein
Bacillus T5_contig1	1386.2682	1386.2682.con.0001	fig|1386.2682.peg.2346	PATRIC.1386.2682.1386.2682.con.0001.CDS.1870388.1870558.fwd	PATRIC	CDS	1870388	1870558	171	PLF_1386_00029376	PGF_00311462	56	hypothetical protein
Bacillus T5_contig1	1386.2682	1386.2682.con.0001	fig|1386.2682.peg.2347	PATRIC.1386.2682.1386.2682.con.0001.CDS.1871150.1871491.fwd	PATRIC	CDS	1871150	1871491	342	PLF_1386_00010163	PGF_02707589	113	hypothetical protein
Bacillus T5_contig1	1386.2682	1386.2682.con.0001	fig|1386.2682.peg.2348	PATRIC.1386.2682.1386.2682.con.0001.CDS.1872010.1872201.fwd	PATRIC	CDS	1872010	1872201	192	PLF_1386_00248591	PGF_05004266	63	hypothetical protein
Bacillus T5_contig1	1386.2682	1386.2682.con.0001	fig|1386.2682.peg.2349	PATRIC.1386.2682.1386.2682.con.0001.CDS.1872585.1872752.fwd	PATRIC	CDS	1872585	1872752	168	PLF_1386_00370828	PGF_08047938	55	hypothetical protein
Bacillus T5_contig1	1386.2682	1386.2682.con.0001	fig|1386.2682.peg.2350	PATRIC.1386.2682.1386.2682.con.0001.CDS.1872771.1873469.fwd	PATRIC	CDS	1872771	1873469	699	PLF_1386_00012297	PGF_12681300	232	hypothetical protein
Bacillus T5_contig1	1386.2682	1386.2682.con.0001	fig|1386.2682.peg.223	PATRIC.1386.2682.1386.2682.con.0001.CDS.187283.188566.fwd	PATRIC	CDS	187283	188566	1284	PLF_1386_00125170	PGF_02959181	427	Uncharacterized MFS-type transporter YdeG
Bacillus T5_contig1	1386.2682	1386.2682.con.0001	fig|1386.2682.peg.2351	PATRIC.1386.2682.1386.2682.con.0001.CDS.1873884.1874849.fwd	PATRIC	CDS	1873884	1874849	966	PLF_1386_00004678	PGF_00054134	321	Stage V sporulation protein SpoVK
Bacillus T5_contig1	1386.2682	1386.2682.con.0001	fig|1386.2682.peg.2352	PATRIC.1386.2682.1386.2682.con.0001.CDS.1874953.1876215.fwd	PATRIC	CDS	1874953	1876215	1263	PLF_1386_00005618	PGF_00007028	420	Ribosome LSU-associated GTP-binding protein HflX
Bacillus T5_contig1	1386.2682	1386.2682.con.0001	fig|1386.2682.peg.2353	PATRIC.1386.2682.1386.2682.con.0001.CDS.1876234.1876641.fwd	PATRIC	CDS	1876234	1876641	408	PLF_1386_00000247	PGF_00049731	135	Aluminum resistance protein
Bacillus T5_contig1	1386.2682	1386.2682.con.0001	fig|1386.2682.peg.2354	PATRIC.1386.2682.1386.2682.con.0001.CDS.1876638.1877498.fwd	PATRIC	CDS	1876638	1877498	861	PLF_1386_00000247	PGF_00049731	286	Aluminum resistance protein
Bacillus T5_contig1	1386.2682	1386.2682.con.0001	fig|1386.2682.peg.2355	PATRIC.1386.2682.1386.2682.con.0001.CDS.1877601.1878008.fwd	PATRIC	CDS	1877601	1878008	408	PLF_1386_00024532	PGF_00730798	135	Transcriptional regulator GlnR
Bacillus T5_contig1	1386.2682	1386.2682.con.0001	fig|1386.2682.peg.2356	PATRIC.1386.2682.1386.2682.con.0001.CDS.1878065.1879399.fwd	PATRIC	CDS	1878065	1879399	1335	PLF_1386_00000065	PGF_00275905	444	Glutamine synthetase type I (EC 6.3.1.2)	GO:0004356|glutamate-ammonia ligase activity
Bacillus T5_contig1	1386.2682	1386.2682.con.0001	fig|1386.2682.peg.2357	PATRIC.1386.2682.1386.2682.con.0001.CDS.1879731.1879934.fwd	PATRIC	CDS	1879731	1879934	204	PLF_1386_00025299	PGF_00799497	67	hypothetical protein; RBL05357
Bacillus T5_contig1	1386.2682	1386.2682.con.0001	fig|1386.2682.peg.2358	PATRIC.1386.2682.1386.2682.con.0001.CDS.1880017.1880184.rev	PATRIC	CDS	1880017	1880184	168	PLF_1386_00021430	PGF_00337428	55	hypothetical protein
Bacillus T5_contig1	1386.2682	1386.2682.con.0001	fig|1386.2682.peg.2359	PATRIC.1386.2682.1386.2682.con.0001.CDS.1880433.1880555.fwd	PATRIC	CDS	1880433	1880555	123			40	hypothetical protein
Bacillus T5_contig1	1386.2682	1386.2682.con.0001	fig|1386.2682.peg.2360	PATRIC.1386.2682.1386.2682.con.0001.CDS.1881039.1881506.fwd	PATRIC	CDS	1881039	1881506	468	PLF_1386_00018147	PGF_00390574	155	hypothetical protein
Bacillus T5_contig1	1386.2682	1386.2682.con.0001	fig|1386.2682.peg.2361	PATRIC.1386.2682.1386.2682.con.0001.CDS.1881508.1882944.fwd	PATRIC	CDS	1881508	1882944	1437	PLF_1386_00015427	PGF_08153435	478	hypothetical protein
Bacillus T5_contig1	1386.2682	1386.2682.con.0001	fig|1386.2682.peg.2362	PATRIC.1386.2682.1386.2682.con.0001.CDS.1883071.1883388.rev	PATRIC	CDS	1883071	1883388	318	PLF_1386_00301776	PGF_00736170	105	hypothetical protein
Bacillus T5_contig1	1386.2682	1386.2682.con.0001	fig|1386.2682.peg.2363	PATRIC.1386.2682.1386.2682.con.0001.CDS.1883741.1884169.fwd	PATRIC	CDS	1883741	1884169	429	PLF_1386_00111263	PGF_00404817	142	Bis(5'-nucleosyl)-tetraphosphatase (asymmetrical) (EC 3.6.1.17)	GO:0004081|bis(5'-nucleosyl)-tetraphosphatase (asymmetrical) activity
Bacillus T5_contig1	1386.2682	1386.2682.con.0001	fig|1386.2682.peg.2364	PATRIC.1386.2682.1386.2682.con.0001.CDS.1884193.1884309.rev	PATRIC	CDS	1884193	1884309	117			38	hypothetical protein
Bacillus T5_contig1	1386.2682	1386.2682.con.0001	fig|1386.2682.peg.2365	PATRIC.1386.2682.1386.2682.con.0001.CDS.1884329.1884745.fwd	PATRIC	CDS	1884329	1884745	417	PLF_1386_00256257	PGF_04362826	138	hypothetical protein
Bacillus T5_contig1	1386.2682	1386.2682.con.0001	fig|1386.2682.peg.2366	PATRIC.1386.2682.1386.2682.con.0001.CDS.1884813.1885115.fwd	PATRIC	CDS	1884813	1885115	303	PLF_1386_00365607	PGF_00818719	100	hypothetical protein
Bacillus T5_contig1	1386.2682	1386.2682.con.0001	fig|1386.2682.peg.2367	PATRIC.1386.2682.1386.2682.con.0001.CDS.1885348.1885548.fwd	PATRIC	CDS	1885348	1885548	201	PLF_1386_00009580	PGF_08225224	66	hypothetical protein
Bacillus T5_contig1	1386.2682	1386.2682.con.0001	fig|1386.2682.peg.2368	PATRIC.1386.2682.1386.2682.con.0001.CDS.1885518.1886324.fwd	PATRIC	CDS	1885518	1886324	807	PLF_1386_00009580	PGF_08225224	268	hypothetical protein
Bacillus T5_contig1	1386.2682	1386.2682.con.0001	fig|1386.2682.peg.224	PATRIC.1386.2682.1386.2682.con.0001.CDS.188591.189364.rev	PATRIC	CDS	188591	189364	774	PLF_1386_00014450	PGF_06788576	257	SAM-dependent methyltransferase
Bacillus T5_contig1	1386.2682	1386.2682.con.0001	fig|1386.2682.peg.2369	PATRIC.1386.2682.1386.2682.con.0001.CDS.1886387.1886629.fwd	PATRIC	CDS	1886387	1886629	243	PLF_1386_00060817	PGF_02390951	80	hypothetical protein; RBL05360
Bacillus T5_contig1	1386.2682	1386.2682.con.0001	fig|1386.2682.peg.2370	PATRIC.1386.2682.1386.2682.con.0001.CDS.1886682.1887161.fwd	PATRIC	CDS	1886682	1887161	480	PLF_1386_00017558	PGF_00252258	159	hypothetical protein
Bacillus T5_contig1	1386.2682	1386.2682.con.0001	fig|1386.2682.peg.2371	PATRIC.1386.2682.1386.2682.con.0001.CDS.1887303.1887899.fwd	PATRIC	CDS	1887303	1887899	597	PLF_1386_00110645	PGF_01340770	198	hypothetical protein
Bacillus T5_contig1	1386.2682	1386.2682.con.0001	fig|1386.2682.peg.2372	PATRIC.1386.2682.1386.2682.con.0001.CDS.1888006.1888485.fwd	PATRIC	CDS	1888006	1888485	480	PLF_1386_00124639	PGF_08225224	159	YoaO
Bacillus T5_contig1	1386.2682	1386.2682.con.0001	fig|1386.2682.peg.2373	PATRIC.1386.2682.1386.2682.con.0001.CDS.1888519.1889094.fwd	PATRIC	CDS	1888519	1889094	576	PLF_1386_00011363	PGF_10519603	191	Acetyltransferase, GNAT family
Bacillus T5_contig1	1386.2682	1386.2682.con.0001	fig|1386.2682.peg.2374	PATRIC.1386.2682.1386.2682.con.0001.CDS.1889255.1889731.fwd	PATRIC	CDS	1889255	1889731	477	PLF_1386_00022350	PGF_07264070	158	hypothetical protein
Bacillus T5_contig1	1386.2682	1386.2682.con.0001	fig|1386.2682.peg.2375	PATRIC.1386.2682.1386.2682.con.0001.CDS.1889850.1890023.fwd	PATRIC	CDS	1889850	1890023	174	PLF_1386_00024807	PGF_00311455	57	hypothetical protein
Bacillus T5_contig1	1386.2682	1386.2682.con.0001	fig|1386.2682.peg.2376	PATRIC.1386.2682.1386.2682.con.0001.CDS.1890372.1890992.rev	PATRIC	CDS	1890372	1890992	621	PLF_1386_00363317	PGF_08225224	206	hypothetical protein
Bacillus T5_contig1	1386.2682	1386.2682.con.0001	fig|1386.2682.peg.2377	PATRIC.1386.2682.1386.2682.con.0001.CDS.1891182.1891295.fwd	PATRIC	CDS	1891182	1891295	114			37	FIG01232515: hypothetical protein
Bacillus T5_contig1	1386.2682	1386.2682.con.0001	fig|1386.2682.peg.2378	PATRIC.1386.2682.1386.2682.con.0001.CDS.1891706.1892290.fwd	PATRIC	CDS	1891706	1892290	585	PLF_1386_00006437	PGF_03084240	194	Uncharacterized transcriptional regulator YvdT, TetR family
Bacillus T5_contig1	1386.2682	1386.2682.con.0001	fig|1386.2682.peg.2379	PATRIC.1386.2682.1386.2682.con.0001.CDS.1892372.1892707.fwd	PATRIC	CDS	1892372	1892707	336	PLF_1386_00130887	PGF_03025494	111	Quaternary ammonium compound-resistance protein SugE
Bacillus T5_contig1	1386.2682	1386.2682.con.0001	fig|1386.2682.peg.2380	PATRIC.1386.2682.1386.2682.con.0001.CDS.1892704.1893024.fwd	PATRIC	CDS	1892704	1893024	321	PLF_1386_00368574	PGF_08225224	106	Quaternary ammonium compound-resistance protein SugE
Bacillus T5_contig1	1386.2682	1386.2682.con.0001	fig|1386.2682.peg.2381	PATRIC.1386.2682.1386.2682.con.0001.CDS.1893053.1893595.fwd	PATRIC	CDS	1893053	1893595	543	PLF_1386_00001102	PGF_00053627	180	Spermidine N1-acetyltransferase (EC 2.3.1.57)	GO:0004145|diamine N-acetyltransferase activity
Bacillus T5_contig1	1386.2682	1386.2682.con.0001	fig|1386.2682.peg.2382	PATRIC.1386.2682.1386.2682.con.0001.CDS.1893633.1893989.rev	PATRIC	CDS	1893633	1893989	357	PLF_1386_00021104	PGF_00206015	118	hypothetical protein
Bacillus T5_contig1	1386.2682	1386.2682.con.0001	fig|1386.2682.peg.2383	PATRIC.1386.2682.1386.2682.con.0001.CDS.1894173.1894607.fwd	PATRIC	CDS	1894173	1894607	435	PLF_1386_00135954	PGF_03035678	144	hypothetical protein
Bacillus T5_contig1	1386.2682	1386.2682.con.0001	fig|1386.2682.peg.2384	PATRIC.1386.2682.1386.2682.con.0001.CDS.1894725.1894871.fwd	PATRIC	CDS	1894725	1894871	147	PLF_1386_00198169	PGF_03938449	48	FIG01232560: hypothetical protein
Bacillus T5_contig1	1386.2682	1386.2682.con.0001	fig|1386.2682.peg.2385	PATRIC.1386.2682.1386.2682.con.0001.CDS.1894940.1895149.fwd	PATRIC	CDS	1894940	1895149	210	PLF_1386_00023225	PGF_00798641	69	Thiol-disulfide oxidoreductase resA
Bacillus T5_contig1	1386.2682	1386.2682.con.0001	fig|1386.2682.peg.2386	PATRIC.1386.2682.1386.2682.con.0001.CDS.1895298.1896161.fwd	PATRIC	CDS	1895298	1896161	864	PLF_1386_00004578	PGF_00798173	287	Manganese catalase (EC 1.11.1.6)	GO:0004096|catalase activity
Bacillus T5_contig1	1386.2682	1386.2682.con.0001	fig|1386.2682.peg.225	PATRIC.1386.2682.1386.2682.con.0001.CDS.189532.190404.fwd	PATRIC	CDS	189532	190404	873	PLF_1386_00012265	PGF_02621097	290	Oxidoreductase
Bacillus T5_contig1	1386.2682	1386.2682.con.0001	fig|1386.2682.peg.2387	PATRIC.1386.2682.1386.2682.con.0001.CDS.1896246.1896401.fwd	PATRIC	CDS	1896246	1896401	156	PLF_1386_00011159	PGF_08225224	51	hypothetical protein
Bacillus T5_contig1	1386.2682	1386.2682.con.0001	fig|1386.2682.peg.2388	PATRIC.1386.2682.1386.2682.con.0001.CDS.1896395.1897045.fwd	PATRIC	CDS	1896395	1897045	651	PLF_1386_00011159	PGF_08225224	216	hypothetical protein
Bacillus T5_contig1	1386.2682	1386.2682.con.0001	fig|1386.2682.peg.2389	PATRIC.1386.2682.1386.2682.con.0001.CDS.1897177.1897593.fwd	PATRIC	CDS	1897177	1897593	417	PLF_1386_00021839	PGF_10519603	138	Acetyltransferase, GNAT family
Bacillus T5_contig1	1386.2682	1386.2682.con.0001	fig|1386.2682.peg.2390	PATRIC.1386.2682.1386.2682.con.0001.CDS.1897689.1897931.fwd	PATRIC	CDS	1897689	1897931	243	PLF_1386_00017011	PGF_12673432	80	hypothetical protein
Bacillus T5_contig1	1386.2682	1386.2682.con.0001	fig|1386.2682.peg.2391	PATRIC.1386.2682.1386.2682.con.0001.CDS.1898310.1898906.fwd	PATRIC	CDS	1898310	1898906	597	PLF_1386_00020898	PGF_07182652	198	Transcriptional regulator, AcrR family
Bacillus T5_contig1	1386.2682	1386.2682.con.0001	fig|1386.2682.peg.2392	PATRIC.1386.2682.1386.2682.con.0001.CDS.1899119.1899574.fwd	PATRIC	CDS	1899119	1899574	456	PLF_1386_00377905	PGF_10423881	151	Transcriptional regulator, MarR family
Bacillus T5_contig1	1386.2682	1386.2682.con.0001	fig|1386.2682.peg.2393	PATRIC.1386.2682.1386.2682.con.0001.CDS.1899647.1900036.fwd	PATRIC	CDS	1899647	1900036	390	PLF_1386_00025721	PGF_08158569	129	Nitroreductase family protein
Bacillus T5_contig1	1386.2682	1386.2682.con.0001	fig|1386.2682.peg.2394	PATRIC.1386.2682.1386.2682.con.0001.CDS.1900134.1901072.fwd	PATRIC	CDS	1900134	1901072	939	PLF_1386_00120721	PGF_02175881	312	Ring-cleaving dioxygenase MhqO
Bacillus T5_contig1	1386.2682	1386.2682.con.0001	fig|1386.2682.peg.2395	PATRIC.1386.2682.1386.2682.con.0001.CDS.1901094.1901702.fwd	PATRIC	CDS	1901094	1901702	609	PLF_1386_00010389	PGF_04189945	202	Nitrilotriacetate monooxygenase component B (EC 1.14.13.-)	GO:0008688|3-(3-hydroxyphenyl)propionate hydroxylase activity;GO:0008688|4-chlorobenzaldehyde oxidase activity;GO:0008688|3,5-xylenol methylhydroxylase activity;GO:0008688|phenylacetate hydroxylase activity;GO:0008688|4-nitrophenol 4-monooxygenase activity;GO:0008688|dimethyl sulfide monooxygenase activity;GO:0008688|alpha-pinene monooxygenase [NADH] activity;GO:0008688|phenanthrene 9,10-monooxyg…
Bacillus T5_contig1	1386.2682	1386.2682.con.0001	fig|1386.2682.peg.2396	PATRIC.1386.2682.1386.2682.con.0001.CDS.1901901.1902512.fwd	PATRIC	CDS	1901901	1902512	612	PLF_1386_00008328	PGF_00823711	203	Trp repressor binding protein
Bacillus T5_contig1	1386.2682	1386.2682.con.0001	fig|1386.2682.peg.2397	PATRIC.1386.2682.1386.2682.con.0001.CDS.1902833.1902973.fwd	PATRIC	CDS	1902833	1902973	141	PLF_1386_00381416	PGF_10315450	46	FIG01234332: hypothetical protein
Bacillus T5_contig1	1386.2682	1386.2682.con.0001	fig|1386.2682.peg.2398	PATRIC.1386.2682.1386.2682.con.0001.CDS.1902966.1903799.fwd	PATRIC	CDS	1902966	1903799	834	PLF_1386_00008482	PGF_08225224	277	hypothetical protein
Bacillus T5_contig1	1386.2682	1386.2682.con.0001	fig|1386.2682.peg.2399	PATRIC.1386.2682.1386.2682.con.0001.CDS.1903893.1904651.fwd	PATRIC	CDS	1903893	1904651	759	PLF_1386_00013453	PGF_08225224	252	hypothetical protein
Bacillus T5_contig1	1386.2682	1386.2682.con.0001	fig|1386.2682.peg.2400	PATRIC.1386.2682.1386.2682.con.0001.CDS.1904648.1905550.fwd	PATRIC	CDS	1904648	1905550	903	PLF_1386_00007168	PGF_00056897	300	Thymidylate synthase (EC 2.1.1.45)	GO:0004799|thymidylate synthase activity
Bacillus T5_contig1	1386.2682	1386.2682.con.0001	fig|1386.2682.peg.226	PATRIC.1386.2682.1386.2682.con.0001.CDS.190563.190703.rev	PATRIC	CDS	190563	190703	141			46	hypothetical protein
Bacillus T5_contig1	1386.2682	1386.2682.con.0001	fig|1386.2682.peg.2401	PATRIC.1386.2682.1386.2682.con.0001.CDS.1905909.1906337.fwd	PATRIC	CDS	1905909	1906337	429	PLF_1386_00135096	PGF_00026337	142	Sporulation-specific extracellular nuclease NucB
Bacillus T5_contig1	1386.2682	1386.2682.con.0001	fig|1386.2682.peg.2402	PATRIC.1386.2682.1386.2682.con.0001.CDS.1906396.1906536.fwd	PATRIC	CDS	1906396	1906536	141			46	hypothetical protein
Bacillus T5_contig1	1386.2682	1386.2682.con.0001	fig|1386.2682.peg.2403	PATRIC.1386.2682.1386.2682.con.0001.CDS.1906533.1907156.rev	PATRIC	CDS	1906533	1907156	624	PLF_1386_00123720	PGF_03810679	207	SOS-response repressor and protease LexA (EC 3.4.21.88)
Bacillus T5_contig1	1386.2682	1386.2682.con.0001	fig|1386.2682.peg.2404	PATRIC.1386.2682.1386.2682.con.0001.CDS.1907303.1907620.fwd	PATRIC	CDS	1907303	1907620	318	PLF_1386_00020390	PGF_00001329	105	Cell division suppressor protein YneA
Bacillus T5_contig1	1386.2682	1386.2682.con.0001	fig|1386.2682.peg.227	PATRIC.1386.2682.1386.2682.con.0001.CDS.190759.191265.rev	PATRIC	CDS	190759	191265	507	PLF_1386_00022912	PGF_08225224	168	hypothetical protein
Bacillus T5_contig1	1386.2682	1386.2682.con.0001	fig|1386.2682.peg.2405	PATRIC.1386.2682.1386.2682.con.0001.CDS.1907639.1908286.fwd	PATRIC	CDS	1907639	1908286	648		PGF_00052905	215	Site-specific recombinase, resolvase family
Bacillus T5_contig1	1386.2682	1386.2682.con.0001	fig|1386.2682.peg.2406	PATRIC.1386.2682.1386.2682.con.0001.CDS.1908352.1908585.fwd	PATRIC	CDS	1908352	1908585	234	PLF_1386_00076450	PGF_03883965	77	UPF0291 protein YnzC
Bacillus T5_contig1	1386.2682	1386.2682.con.0001	fig|1386.2682.peg.2407	PATRIC.1386.2682.1386.2682.con.0001.CDS.1908752.1910755.fwd	PATRIC	CDS	1908752	1910755	2004	PLF_1386_00000054	PGF_01136362	667	Transketolase (EC 2.2.1.1)	GO:0004802|transketolase activity
Bacillus T5_contig1	1386.2682	1386.2682.con.0001	fig|1386.2682.peg.2408	PATRIC.1386.2682.1386.2682.con.0001.CDS.1910910.1911347.fwd	PATRIC	CDS	1910910	1911347	438	PLF_1386_00116222	PGF_00735400	145	Sporulation inhibitor of replication protein SirA
Bacillus T5_contig1	1386.2682	1386.2682.con.0001	fig|1386.2682.peg.2409	PATRIC.1386.2682.1386.2682.con.0001.CDS.1911431.1911649.fwd	PATRIC	CDS	1911431	1911649	219	PLF_1386_00028646	PGF_00427033	72	UPF0154 protein YneF
Bacillus T5_contig1	1386.2682	1386.2682.con.0001	fig|1386.2682.peg.2410	PATRIC.1386.2682.1386.2682.con.0001.CDS.1911730.1911894.rev	PATRIC	CDS	1911730	1911894	165	PLF_1386_00018933	PGF_08225224	54	hypothetical protein
Bacillus T5_contig1	1386.2682	1386.2682.con.0001	fig|1386.2682.peg.2411	PATRIC.1386.2682.1386.2682.con.0001.CDS.1912134.1912841.fwd	PATRIC	CDS	1912134	1912841	708	PLF_1386_00000093	PGF_08142031	235	Cytochrome c-type biogenesis protein CcdA (DsbD analog)
Bacillus T5_contig1	1386.2682	1386.2682.con.0001	fig|1386.2682.peg.2412	PATRIC.1386.2682.1386.2682.con.0001.CDS.1912922.1913293.fwd	PATRIC	CDS	1912922	1913293	372	PLF_1386_00018590	PGF_10238627	123	Chemotaxis regulator - transmits chemoreceptor signals to flagellar motor components CheY
Bacillus T5_contig1	1386.2682	1386.2682.con.0001	fig|1386.2682.peg.2413	PATRIC.1386.2682.1386.2682.con.0001.CDS.1913376.1913861.fwd	PATRIC	CDS	1913376	1913861	486	PLF_1386_00053425	PGF_01462542	161	CcdC protein
Bacillus T5_contig1	1386.2682	1386.2682.con.0001	fig|1386.2682.peg.2414	PATRIC.1386.2682.1386.2682.con.0001.CDS.1913897.1914325.rev	PATRIC	CDS	1913897	1914325	429	PLF_1386_00000371	PGF_00068417	142	Uncharacterized protein YneK
Bacillus T5_contig1	1386.2682	1386.2682.con.0001	fig|1386.2682.peg.2415	PATRIC.1386.2682.1386.2682.con.0001.CDS.1914530.1914937.rev	PATRIC	CDS	1914530	1914937	408	PLF_1386_00020855	PGF_00053841	135	Spore coat protein M
Bacillus T5_contig1	1386.2682	1386.2682.con.0001	fig|1386.2682.peg.228	PATRIC.1386.2682.1386.2682.con.0001.CDS.191502.193136.fwd	PATRIC	CDS	191502	193136	1635	PLF_1386_00000727	PGF_07501301	544	Sodium-dependent phosphate transporter
Bacillus T5_contig1	1386.2682	1386.2682.con.0001	fig|1386.2682.peg.2416	PATRIC.1386.2682.1386.2682.con.0001.CDS.1915073.1915219.rev	PATRIC	CDS	1915073	1915219	147	PLF_1386_00004620	PGF_00053297	48	Small, acid-soluble spore protein P
Bacillus T5_contig1	1386.2682	1386.2682.con.0001	fig|1386.2682.peg.2417	PATRIC.1386.2682.1386.2682.con.0001.CDS.1915261.1915407.rev	PATRIC	CDS	1915261	1915407	147	PLF_1386_00005868	PGF_00053296	48	Small, acid-soluble spore protein O
Bacillus T5_contig1	1386.2682	1386.2682.con.0001	fig|1386.2682.peg.2418	PATRIC.1386.2682.1386.2682.con.0001.CDS.1915642.1918368.fwd	PATRIC	CDS	1915642	1918368	2727	PLF_1386_00005326	PGF_00029269	908	Aconitate hydratase (EC 4.2.1.3) @ 2-methylisocitrate dehydratase (EC 4.2.1.99)	GO:0003994|aconitate hydratase activity;GO:0047456|2-methylisocitrate dehydratase activity
Bacillus T5_contig1	1386.2682	1386.2682.con.0001	fig|1386.2682.peg.2419	PATRIC.1386.2682.1386.2682.con.0001.CDS.1918440.1918946.fwd	PATRIC	CDS	1918440	1918946	507	PLF_1386_00019802	PGF_02565090	168	Thiol:disulfide oxidoreductase related to ResA
Bacillus T5_contig1	1386.2682	1386.2682.con.0001	fig|1386.2682.peg.2420	PATRIC.1386.2682.1386.2682.con.0001.CDS.1919018.1919143.fwd	PATRIC	CDS	1919018	1919143	126	PLF_1386_00021228	PGF_00139967	41	hypothetical protein
Bacillus T5_contig1	1386.2682	1386.2682.con.0001	fig|1386.2682.peg.2421	PATRIC.1386.2682.1386.2682.con.0001.CDS.1919212.1919355.fwd	PATRIC	CDS	1919212	1919355	144	PLF_1386_00018778	PGF_00053295	47	Small, acid-soluble spore protein N
Bacillus T5_contig1	1386.2682	1386.2682.con.0001	fig|1386.2682.peg.2422	PATRIC.1386.2682.1386.2682.con.0001.CDS.1919381.1919617.fwd	PATRIC	CDS	1919381	1919617	237	PLF_1386_00083183	PGF_02708531	78	Small, acid-soluble spore protein Tlp
Bacillus T5_contig1	1386.2682	1386.2682.con.0001	fig|1386.2682.peg.2423	PATRIC.1386.2682.1386.2682.con.0001.CDS.1919724.1920140.fwd	PATRIC	CDS	1919724	1920140	417	PLF_1386_00004633	PGF_00424236	138	4-hydroxybenzoyl-CoA thioesterase family active site
Bacillus T5_contig1	1386.2682	1386.2682.con.0001	fig|1386.2682.peg.2424	PATRIC.1386.2682.1386.2682.con.0001.CDS.1920140.1920388.fwd	PATRIC	CDS	1920140	1920388	249	PLF_1386_00004428	PGF_00381050	82	Uncharacterized protein YneQ
Bacillus T5_contig1	1386.2682	1386.2682.con.0001	fig|1386.2682.peg.2425	PATRIC.1386.2682.1386.2682.con.0001.CDS.1920428.1920610.rev	PATRIC	CDS	1920428	1920610	183	PLF_1386_00031367	PGF_08064709	60	FIG01238583: hypothetical protein
Bacillus T5_contig1	1386.2682	1386.2682.con.0001	fig|1386.2682.peg.2426	PATRIC.1386.2682.1386.2682.con.0001.CDS.1920673.1921035.rev	PATRIC	CDS	1920673	1921035	363	PLF_1386_00022661	PGF_00979898	120	FIG01233889: hypothetical protein
Bacillus T5_contig1	1386.2682	1386.2682.con.0001	fig|1386.2682.peg.2427	PATRIC.1386.2682.1386.2682.con.0001.CDS.1921213.1921377.fwd	PATRIC	CDS	1921213	1921377	165			54	hypothetical protein
Bacillus T5_contig1	1386.2682	1386.2682.con.0001	fig|1386.2682.peg.2428	PATRIC.1386.2682.1386.2682.con.0001.CDS.1921382.1922413.rev	PATRIC	CDS	1921382	1922413	1032	PLF_1386_00244267	PGF_08225224	343	hypothetical protein
Bacillus T5_contig1	1386.2682	1386.2682.con.0001	fig|1386.2682.peg.2429	PATRIC.1386.2682.1386.2682.con.0001.CDS.1922622.1922750.rev	PATRIC	CDS	1922622	1922750	129	PLF_1386_00031559	PGF_07674488	42	hypothetical protein
Bacillus T5_contig1	1386.2682	1386.2682.con.0001	fig|1386.2682.peg.2430	PATRIC.1386.2682.1386.2682.con.0001.CDS.1922737.1923024.rev	PATRIC	CDS	1922737	1923024	288	PLF_1386_00121495	PGF_00316846	95	Uncharacterized protein YneR
Bacillus T5_contig1	1386.2682	1386.2682.con.0001	fig|1386.2682.peg.2431	PATRIC.1386.2682.1386.2682.con.0001.CDS.1923127.1923720.rev	PATRIC	CDS	1923127	1923720	594	PLF_1386_00463545	PGF_01323228	197	Acyl-phosphate:glycerol-3-phosphate O-acyltransferase PlsY (EC 2.3.1.n3)
Bacillus T5_contig1	1386.2682	1386.2682.con.0001	fig|1386.2682.peg.2432	PATRIC.1386.2682.1386.2682.con.0001.CDS.1923899.1924312.fwd	PATRIC	CDS	1923899	1924312	414	PLF_1386_00001183	PGF_01447607	137	Uncharacterized CoA-binding protein YneT
Bacillus T5_contig1	1386.2682	1386.2682.con.0001	fig|1386.2682.peg.2433	PATRIC.1386.2682.1386.2682.con.0001.CDS.1924628.1925008.fwd	PATRIC	CDS	1924628	1925008	381	PLF_1386_00000136	PGF_06005188	126	DNA topoisomerase IV subunit B (EC 5.99.1.3)	GO:0003918|DNA topoisomerase type II (ATP-hydrolyzing) activity
Bacillus T5_contig1	1386.2682	1386.2682.con.0001	fig|1386.2682.peg.2434	PATRIC.1386.2682.1386.2682.con.0001.CDS.1925092.1926600.fwd	PATRIC	CDS	1925092	1926600	1509	PLF_1386_00000136	PGF_06005188	502	DNA topoisomerase IV subunit B (EC 5.99.1.3)	GO:0003918|DNA topoisomerase type II (ATP-hydrolyzing) activity
Bacillus T5_contig1	1386.2682	1386.2682.con.0001	fig|1386.2682.peg.2435	PATRIC.1386.2682.1386.2682.con.0001.CDS.1926605.1928098.fwd	PATRIC	CDS	1926605	1928098	1494		PGF_00057270	497	DNA topoisomerase IV subunit A (EC 5.99.1.3)	GO:0003918|DNA topoisomerase type II (ATP-hydrolyzing) activity
Bacillus T5_contig1	1386.2682	1386.2682.con.0001	fig|1386.2682.peg.2436	PATRIC.1386.2682.1386.2682.con.0001.CDS.1928098.1928991.fwd	PATRIC	CDS	1928098	1928991	894	PLF_1386_00459516	PGF_00057270	297	DNA topoisomerase IV subunit A (EC 5.99.1.3)	GO:0003918|DNA topoisomerase type II (ATP-hydrolyzing) activity
Bacillus T5_contig1	1386.2682	1386.2682.con.0001	fig|1386.2682.peg.2437	PATRIC.1386.2682.1386.2682.con.0001.CDS.1928995.1929129.fwd	PATRIC	CDS	1928995	1929129	135			44	hypothetical protein
Bacillus T5_contig1	1386.2682	1386.2682.con.0001	fig|1386.2682.peg.2438	PATRIC.1386.2682.1386.2682.con.0001.CDS.1929328.1930056.rev	PATRIC	CDS	1929328	1930056	729	PLF_1386_00009431	PGF_00016941	242	Arabinose metabolism transcriptional repressor AraR
Bacillus T5_contig1	1386.2682	1386.2682.con.0001	fig|1386.2682.peg.2439	PATRIC.1386.2682.1386.2682.con.0001.CDS.1930096.1930491.rev	PATRIC	CDS	1930096	1930491	396	PLF_1386_00009431	PGF_00016941	131	Arabinose metabolism transcriptional repressor AraR
Bacillus T5_contig1	1386.2682	1386.2682.con.0001	fig|1386.2682.peg.2440	PATRIC.1386.2682.1386.2682.con.0001.CDS.1930769.1932124.fwd	PATRIC	CDS	1930769	1932124	1356	PLF_1386_00009489	PGF_00048964	451	Ribulokinase (EC 2.7.1.16)	GO:0008741|ribulokinase activity
Bacillus T5_contig1	1386.2682	1386.2682.con.0001	fig|1386.2682.peg.2441	PATRIC.1386.2682.1386.2682.con.0001.CDS.1932121.1932375.fwd	PATRIC	CDS	1932121	1932375	255	PLF_1386_00009489	PGF_00048964	84	Ribulokinase (EC 2.7.1.16)	GO:0008741|ribulokinase activity
Bacillus T5_contig1	1386.2682	1386.2682.con.0001	fig|1386.2682.peg.2442	PATRIC.1386.2682.1386.2682.con.0001.CDS.1932389.1933084.fwd	PATRIC	CDS	1932389	1933084	696	PLF_1386_00029966	PGF_05225955	231	L-ribulose-5-phosphate 4-epimerase (EC 5.1.3.4)	GO:0008742|L-ribulose-phosphate 4-epimerase activity
Bacillus T5_contig1	1386.2682	1386.2682.con.0001	fig|1386.2682.peg.229	PATRIC.1386.2682.1386.2682.con.0001.CDS.193287.193547.fwd	PATRIC	CDS	193287	193547	261	PLF_1386_00007695	PGF_00150056	86	Uncharacterized membrane protein YubF
Bacillus T5_contig1	1386.2682	1386.2682.con.0001	fig|1386.2682.peg.2443	PATRIC.1386.2682.1386.2682.con.0001.CDS.1933140.1934564.fwd	PATRIC	CDS	1933140	1934564	1425	PLF_1386_00009167	PGF_00016028	474	L-arabinose isomerase (EC 5.3.1.4)	GO:0008733|L-arabinose isomerase activity
Bacillus T5_contig1	1386.2682	1386.2682.con.0001	fig|1386.2682.peg.2444	PATRIC.1386.2682.1386.2682.con.0001.CDS.1934848.1936242.fwd	PATRIC	CDS	1934848	1936242	1395	PLF_1386_00013737	PGF_00063352	464	Arabinose-proton symporter
Bacillus T5_contig1	1386.2682	1386.2682.con.0001	fig|1386.2682.peg.230	PATRIC.1386.2682.1386.2682.con.0001.CDS.193581.193718.rev	PATRIC	CDS	193581	193718	138			45	YbfF
Bacillus T5_contig1	1386.2682	1386.2682.con.0001	fig|1386.2682.peg.2445	PATRIC.1386.2682.1386.2682.con.0001.CDS.1936401.1936526.rev	PATRIC	CDS	1936401	1936526	126	PLF_1386_00031570	PGF_00802351	41	hypothetical protein
Bacillus T5_contig1	1386.2682	1386.2682.con.0001	fig|1386.2682.peg.2446	PATRIC.1386.2682.1386.2682.con.0001.CDS.1936813.1937595.rev	PATRIC	CDS	1936813	1937595	783	PLF_1386_00019480	PGF_00021664	260	2,3-butanediol dehydrogenase, S-alcohol forming, (R)-acetoin-specific (EC 1.1.1.4) / Acetoin (diacetyl) reductase (EC 1.1.1.304)	GO:0000721|(R,R)-butanediol dehydrogenase activity;GO:0052588|diacetyl reductase ((S)-acetoin forming) activity
Bacillus T5_contig1	1386.2682	1386.2682.con.0001	fig|1386.2682.peg.231	PATRIC.1386.2682.1386.2682.con.0001.CDS.193699.194034.rev	PATRIC	CDS	193699	194034	336	PLF_1386_00475447	PGF_00366530	111	YbfF
Bacillus T5_contig1	1386.2682	1386.2682.con.0001	fig|1386.2682.peg.2447	PATRIC.1386.2682.1386.2682.con.0001.CDS.1937918.1938043.rev	PATRIC	CDS	1937918	1938043	126	PLF_1386_00084852	PGF_00831475	41	hypothetical protein; RBL05302
Bacillus T5_contig1	1386.2682	1386.2682.con.0001	fig|1386.2682.peg.2448	PATRIC.1386.2682.1386.2682.con.0001.CDS.1938072.1938416.rev	PATRIC	CDS	1938072	1938416	345	PLF_1386_00021212	PGF_12832754	114	unknown
Bacillus T5_contig1	1386.2682	1386.2682.con.0001	fig|1386.2682.peg.2449	PATRIC.1386.2682.1386.2682.con.0001.CDS.1938744.1939679.fwd	PATRIC	CDS	1938744	1939679	936	PLF_1386_00045470	PGF_02938227	311	Amino-acid:sodium symporter AlsT
Bacillus T5_contig1	1386.2682	1386.2682.con.0001	fig|1386.2682.peg.2450	PATRIC.1386.2682.1386.2682.con.0001.CDS.1939676.1940155.fwd	PATRIC	CDS	1939676	1940155	480	PLF_1386_00045470	PGF_02938227	159	Amino-acid:sodium symporter AlsT
Bacillus T5_contig1	1386.2682	1386.2682.con.0001	fig|1386.2682.peg.2451	PATRIC.1386.2682.1386.2682.con.0001.CDS.1940200.1940343.rev	PATRIC	CDS	1940200	1940343	144	PLF_1386_00327052	PGF_08225224	47	hypothetical protein
Bacillus T5_contig1	1386.2682	1386.2682.con.0001	fig|1386.2682.peg.2452	PATRIC.1386.2682.1386.2682.con.0001.CDS.1940354.1940593.fwd	PATRIC	CDS	1940354	1940593	240			79	hypothetical protein
Bacillus T5_contig1	1386.2682	1386.2682.con.0001	fig|1386.2682.peg.2453	PATRIC.1386.2682.1386.2682.con.0001.CDS.1940656.1941342.rev	PATRIC	CDS	1940656	1941342	687	PLF_1386_00006384	PGF_00047734	228	Respiratory nitrate reductase gamma chain (EC 1.7.99.4)	GO:0008940|nitrate reductase activity
Bacillus T5_contig1	1386.2682	1386.2682.con.0001	fig|1386.2682.peg.232	PATRIC.1386.2682.1386.2682.con.0001.CDS.194104.194358.rev	PATRIC	CDS	194104	194358	255	PLF_1386_00065859	PGF_00100181	84	FIG01247115: hypothetical protein
Bacillus T5_contig1	1386.2682	1386.2682.con.0001	fig|1386.2682.peg.2454	PATRIC.1386.2682.1386.2682.con.0001.CDS.1941339.1941881.rev	PATRIC	CDS	1941339	1941881	543	PLF_1386_00006509	PGF_00047732	180	Respiratory nitrate reductase delta chain (EC 1.7.99.4)	GO:0008940|nitrate reductase activity
Bacillus T5_contig1	1386.2682	1386.2682.con.0001	fig|1386.2682.peg.2455	PATRIC.1386.2682.1386.2682.con.0001.CDS.1941900.1943369.rev	PATRIC	CDS	1941900	1943369	1470	PLF_1386_00000550	PGF_00047730	489	Respiratory nitrate reductase beta chain (EC 1.7.99.4)	GO:0008940|nitrate reductase activity
Bacillus T5_contig1	1386.2682	1386.2682.con.0001	fig|1386.2682.peg.2456	PATRIC.1386.2682.1386.2682.con.0001.CDS.1943359.1946901.rev	PATRIC	CDS	1943359	1946901	3543	PLF_1386_00000539	PGF_09372748	1180	Respiratory nitrate reductase alpha chain (EC 1.7.99.4)	GO:0008940|nitrate reductase activity
Bacillus T5_contig1	1386.2682	1386.2682.con.0001	fig|1386.2682.peg.233	PATRIC.1386.2682.1386.2682.con.0001.CDS.194355.194549.rev	PATRIC	CDS	194355	194549	195	PLF_1386_00065859	PGF_00100181	64	FIG01247115: hypothetical protein
Bacillus T5_contig1	1386.2682	1386.2682.con.0001	fig|1386.2682.peg.234	PATRIC.1386.2682.1386.2682.con.0001.CDS.194586.195053.rev	PATRIC	CDS	194586	195053	468	PLF_1386_00030519	PGF_00811767	155	hypothetical protein; RBL00124
Bacillus T5_contig1	1386.2682	1386.2682.con.0001	fig|1386.2682.peg.2457	PATRIC.1386.2682.1386.2682.con.0001.CDS.1947218.1948276.rev	PATRIC	CDS	1947218	1948276	1059	PLF_1386_00020834	PGF_00797877	352	Hemerythrin domain protein
Bacillus T5_contig1	1386.2682	1386.2682.con.0001	fig|1386.2682.peg.2458	PATRIC.1386.2682.1386.2682.con.0001.CDS.1948455.1948697.rev	PATRIC	CDS	1948455	1948697	243	PLF_1386_00019961	PGF_06661068	80	PaaD-like protein (DUF59) involved in Fe-S cluster assembly
Bacillus T5_contig1	1386.2682	1386.2682.con.0001	fig|1386.2682.peg.2459	PATRIC.1386.2682.1386.2682.con.0001.CDS.1948786.1949151.rev	PATRIC	CDS	1948786	1949151	366	PLF_1386_00003827	PGF_00047026	121	Radical SAM heme biosynthesis protein AhbD, Fe-coproporphyrin III decarboxylase
Bacillus T5_contig1	1386.2682	1386.2682.con.0001	fig|1386.2682.peg.2460	PATRIC.1386.2682.1386.2682.con.0001.CDS.1949148.1949888.rev	PATRIC	CDS	1949148	1949888	741	PLF_1386_00003827	PGF_00047026	246	Radical SAM heme biosynthesis protein AhbD, Fe-coproporphyrin III decarboxylase
Bacillus T5_contig1	1386.2682	1386.2682.con.0001	fig|1386.2682.peg.2461	PATRIC.1386.2682.1386.2682.con.0001.CDS.1950003.1950470.rev	PATRIC	CDS	1950003	1950470	468	PLF_1386_00190026	PGF_00118951	155	Probable transcription regulator ArfM
Bacillus T5_contig1	1386.2682	1386.2682.con.0001	fig|1386.2682.peg.2462	PATRIC.1386.2682.1386.2682.con.0001.CDS.1950620.1951342.fwd	PATRIC	CDS	1950620	1951342	723	PLF_1386_00021092	PGF_00652928	240	Uncharacterized membrane protein YwiC
Bacillus T5_contig1	1386.2682	1386.2682.con.0001	fig|1386.2682.peg.2463	PATRIC.1386.2682.1386.2682.con.0001.CDS.1951388.1952101.rev	PATRIC	CDS	1951388	1952101	714	PLF_1386_00036031	PGF_00055430	237	Anaerobic regulatory protein Fnr
Bacillus T5_contig1	1386.2682	1386.2682.con.0001	fig|1386.2682.peg.2464	PATRIC.1386.2682.1386.2682.con.0001.CDS.1952247.1953140.rev	PATRIC	CDS	1952247	1953140	894	PLF_1386_00019683	PGF_04398287	297	Nitrate/nitrite transporter NarT
Bacillus T5_contig1	1386.2682	1386.2682.con.0001	fig|1386.2682.peg.2465	PATRIC.1386.2682.1386.2682.con.0001.CDS.1953137.1953430.rev	PATRIC	CDS	1953137	1953430	294	PLF_1386_00019683	PGF_04398287	97	Nitrate/nitrite transporter NarT
Bacillus T5_contig1	1386.2682	1386.2682.con.0001	fig|1386.2682.peg.2466	PATRIC.1386.2682.1386.2682.con.0001.CDS.1953438.1953551.fwd	PATRIC	CDS	1953438	1953551	114			37	hypothetical protein
Bacillus T5_contig1	1386.2682	1386.2682.con.0001	fig|1386.2682.peg.2467	PATRIC.1386.2682.1386.2682.con.0001.CDS.1953651.1953890.fwd	PATRIC	CDS	1953651	1953890	240	PLF_1386_00336402	PGF_00261046	79	hypothetical protein
Bacillus T5_contig1	1386.2682	1386.2682.con.0001	fig|1386.2682.peg.235	PATRIC.1386.2682.1386.2682.con.0001.CDS.195367.195786.rev	PATRIC	CDS	195367	195786	420	PLF_1386_00018917	PGF_08225224	139	hypothetical protein
Bacillus T5_contig1	1386.2682	1386.2682.con.0001	fig|1386.2682.peg.2468	PATRIC.1386.2682.1386.2682.con.0001.CDS.1953934.1954602.fwd	PATRIC	CDS	1953934	1954602	669	PLF_1386_00018060	PGF_01442992	222	Transcriptional regulator, Crp/Fnr family
Bacillus T5_contig1	1386.2682	1386.2682.con.0001	fig|1386.2682.peg.2469	PATRIC.1386.2682.1386.2682.con.0001.CDS.1954759.1957113.fwd	PATRIC	CDS	1954759	1957113	2355	PLF_1386_00015321	PGF_00025784	784	Nitric-oxide reductase (EC 1.7.99.7), quinol-dependent
Bacillus T5_contig1	1386.2682	1386.2682.con.0001	fig|1386.2682.peg.2470	PATRIC.1386.2682.1386.2682.con.0001.CDS.1957158.1957871.rev	PATRIC	CDS	1957158	1957871	714	PLF_1386_00017980	PGF_04019463	237	Repair of Iron Centers di-iron protein
Bacillus T5_contig1	1386.2682	1386.2682.con.0001	fig|1386.2682.peg.236	PATRIC.1386.2682.1386.2682.con.0001.CDS.195783.196691.rev	PATRIC	CDS	195783	196691	909	PLF_1386_00019946	PGF_07201805	302	Permease of the drug/metabolite transporter (DMT) superfamily
Bacillus T5_contig1	1386.2682	1386.2682.con.0001	fig|1386.2682.peg.2471	PATRIC.1386.2682.1386.2682.con.0001.CDS.1958037.1958399.fwd	PATRIC	CDS	1958037	1958399	363	PLF_1386_00006064	PGF_00157597	120	UPF0713 protein YngL
Bacillus T5_contig1	1386.2682	1386.2682.con.0001	fig|1386.2682.peg.2472	PATRIC.1386.2682.1386.2682.con.0001.CDS.1958560.1958691.rev	PATRIC	CDS	1958560	1958691	132	PLF_1386_00255090	PGF_06641760	43	hypothetical protein
Bacillus T5_contig1	1386.2682	1386.2682.con.0001	fig|1386.2682.peg.2473	PATRIC.1386.2682.1386.2682.con.0001.CDS.1958776.1960380.fwd	PATRIC	CDS	1958776	1960380	1605	PLF_1386_00019950	PGF_00424308	534	beta-1,4-glucanase (cellulase) (EC 3.2.1.4)	GO:0008810|cellulase activity
Bacillus T5_contig1	1386.2682	1386.2682.con.0001	fig|1386.2682.peg.2474	PATRIC.1386.2682.1386.2682.con.0001.CDS.1960479.1960736.fwd	PATRIC	CDS	1960479	1960736	258	PLF_1386_00021102	PGF_00380369	85	Uncharacterized protein YnfE
Bacillus T5_contig1	1386.2682	1386.2682.con.0001	fig|1386.2682.peg.2475	PATRIC.1386.2682.1386.2682.con.0001.CDS.1960763.1961269.fwd	PATRIC	CDS	1960763	1961269	507	PLF_1386_00019505	PGF_00006944	168	Uncharacterized N-acetyltransferase YkkB
Bacillus T5_contig1	1386.2682	1386.2682.con.0001	fig|1386.2682.peg.2476	PATRIC.1386.2682.1386.2682.con.0001.CDS.1961815.1962837.rev	PATRIC	CDS	1961815	1962837	1023	PLF_1386_00008847	PGF_08225224	340	hypothetical protein
Bacillus T5_contig1	1386.2682	1386.2682.con.0001	fig|1386.2682.peg.2477	PATRIC.1386.2682.1386.2682.con.0001.CDS.1962846.1962950.rev	PATRIC	CDS	1962846	1962950	105	PLF_1386_00008847	PGF_08225224	34	hypothetical protein
Bacillus T5_contig1	1386.2682	1386.2682.con.0001	fig|1386.2682.peg.2478	PATRIC.1386.2682.1386.2682.con.0001.CDS.1963063.1963209.rev	PATRIC	CDS	1963063	1963209	147	PLF_1386_00549454	PGF_08225224	48	hypothetical protein
Bacillus T5_contig1	1386.2682	1386.2682.con.0001	fig|1386.2682.peg.2479	PATRIC.1386.2682.1386.2682.con.0001.CDS.1963672.1964589.rev	PATRIC	CDS	1963672	1964589	918	PLF_1386_00461574	PGF_01625234	305	Thioredoxin reductase (EC 1.8.1.9)	GO:0004791|thioredoxin-disulfide reductase activity
Bacillus T5_contig1	1386.2682	1386.2682.con.0001	fig|1386.2682.peg.2480	PATRIC.1386.2682.1386.2682.con.0001.CDS.1964642.1965532.rev	PATRIC	CDS	1964642	1965532	891	PLF_1386_00031986	PGF_12847208	296	hypothetical protein
Bacillus T5_contig1	1386.2682	1386.2682.con.0001	fig|1386.2682.peg.2481	PATRIC.1386.2682.1386.2682.con.0001.CDS.1965637.1966062.rev	PATRIC	CDS	1965637	1966062	426	PLF_1386_00003918	PGF_00049228	141	Rrf2 family transcriptional regulator
Bacillus T5_contig1	1386.2682	1386.2682.con.0001	fig|1386.2682.peg.2482	PATRIC.1386.2682.1386.2682.con.0001.CDS.1966453.1967859.rev	PATRIC	CDS	1966453	1967859	1407	PLF_1386_00005228	PGF_00065692	468	Uncharacterized protein YwoF
Bacillus T5_contig1	1386.2682	1386.2682.con.0001	fig|1386.2682.peg.237	PATRIC.1386.2682.1386.2682.con.0001.CDS.196688.196840.rev	PATRIC	CDS	196688	196840	153	PLF_1386_00137337	PGF_01671660	50	Transcriptional regulator, AraC family
Bacillus T5_contig1	1386.2682	1386.2682.con.0001	fig|1386.2682.peg.2483	PATRIC.1386.2682.1386.2682.con.0001.CDS.1967997.1969313.rev	PATRIC	CDS	1967997	1969313	1317	PLF_1386_00008220	PGF_00069345	438	Na(+)-dependent branched-chain amino acid transporter
Bacillus T5_contig1	1386.2682	1386.2682.con.0001	fig|1386.2682.peg.238	PATRIC.1386.2682.1386.2682.con.0001.CDS.196825.197523.rev	PATRIC	CDS	196825	197523	699	PLF_1386_00137337	PGF_01671660	232	Transcriptional regulator, AraC family
Bacillus T5_contig1	1386.2682	1386.2682.con.0001	fig|1386.2682.peg.2484	PATRIC.1386.2682.1386.2682.con.0001.CDS.1969875.1970933.rev	PATRIC	CDS	1969875	1970933	1059	PLF_1386_00025506	PGF_00671335	352	Cinnamyl alcohol dehydrogenase/reductase (EC 1.1.1.195) @ Alcohol dehydrogenase (EC 1.1.1.1)	GO:0045551|cinnamyl-alcohol dehydrogenase activity;GO:0045551|sinapyl alcohol dehydrogenase activity;GO:0004022|alcohol dehydrogenase (NAD) activity
Bacillus T5_contig1	1386.2682	1386.2682.con.0001	fig|1386.2682.peg.2485	PATRIC.1386.2682.1386.2682.con.0001.CDS.1971139.1971534.fwd	PATRIC	CDS	1971139	1971534	396	PLF_1386_00198979	PGF_00057506	131	Transcriptional regulator, MerR family
Bacillus T5_contig1	1386.2682	1386.2682.con.0001	fig|1386.2682.peg.2486	PATRIC.1386.2682.1386.2682.con.0001.CDS.1971561.1971680.rev	PATRIC	CDS	1971561	1971680	120	PLF_1386_00029900	PGF_00416690	39	Catabolite repression HPr-like protein Crh
Bacillus T5_contig1	1386.2682	1386.2682.con.0001	fig|1386.2682.peg.2487	PATRIC.1386.2682.1386.2682.con.0001.CDS.1971680.1971823.rev	PATRIC	CDS	1971680	1971823	144			47	hypothetical protein
Bacillus T5_contig1	1386.2682	1386.2682.con.0001	fig|1386.2682.peg.2488	PATRIC.1386.2682.1386.2682.con.0001.CDS.1972021.1973058.rev	PATRIC	CDS	1972021	1973058	1038	PLF_1386_00015773	PGF_00028342	345	Outer membrane protein expression inhibitor
Bacillus T5_contig1	1386.2682	1386.2682.con.0001	fig|1386.2682.peg.2489	PATRIC.1386.2682.1386.2682.con.0001.CDS.1973276.1973728.rev	PATRIC	CDS	1973276	1973728	453	PLF_1386_00027538	PGF_01079972	150	hypothetical protein
Bacillus T5_contig1	1386.2682	1386.2682.con.0001	fig|1386.2682.peg.2490	PATRIC.1386.2682.1386.2682.con.0001.CDS.1973799.1973945.rev	PATRIC	CDS	1973799	1973945	147	PLF_1386_00001246	PGF_02976396	48	3-hydroxyisobutyryl-CoA hydrolase (EC 3.1.2.4)	GO:0003860|3-hydroxyisobutyryl-CoA hydrolase activity
Bacillus T5_contig1	1386.2682	1386.2682.con.0001	fig|1386.2682.peg.2491	PATRIC.1386.2682.1386.2682.con.0001.CDS.1973942.1974451.rev	PATRIC	CDS	1973942	1974451	510	PLF_1386_00001246	PGF_02976396	169	3-hydroxyisobutyryl-CoA hydrolase (EC 3.1.2.4)	GO:0003860|3-hydroxyisobutyryl-CoA hydrolase activity
Bacillus T5_contig1	1386.2682	1386.2682.con.0001	fig|1386.2682.peg.2492	PATRIC.1386.2682.1386.2682.con.0001.CDS.1974499.1974858.rev	PATRIC	CDS	1974499	1974858	360	PLF_1386_00001246	PGF_02976396	119	3-hydroxyisobutyryl-CoA hydrolase (EC 3.1.2.4)	GO:0003860|3-hydroxyisobutyryl-CoA hydrolase activity
Bacillus T5_contig1	1386.2682	1386.2682.con.0001	fig|1386.2682.peg.2493	PATRIC.1386.2682.1386.2682.con.0001.CDS.1974874.1975659.rev	PATRIC	CDS	1974874	1975659	786	PLF_1386_00012817	PGF_03210551	261	Enoyl-CoA hydratase (EC 4.2.1.17)	GO:0004300|enoyl-CoA hydratase activity
Bacillus T5_contig1	1386.2682	1386.2682.con.0001	fig|1386.2682.peg.2494	PATRIC.1386.2682.1386.2682.con.0001.CDS.1975742.1977196.rev	PATRIC	CDS	1975742	1977196	1455	PLF_1386_00001251	PGF_06989821	484	Methylmalonate-semialdehyde dehydrogenase (EC 1.2.1.27)	GO:0004491|methylmalonate-semialdehyde dehydrogenase (acylating) activity
Bacillus T5_contig1	1386.2682	1386.2682.con.0001	fig|1386.2682.peg.239	PATRIC.1386.2682.1386.2682.con.0001.CDS.197638.198051.fwd	PATRIC	CDS	197638	198051	414	PLF_1386_00463015	PGF_00800323	137	hypothetical protein
Bacillus T5_contig1	1386.2682	1386.2682.con.0001	fig|1386.2682.peg.2495	PATRIC.1386.2682.1386.2682.con.0001.CDS.1977215.1977730.rev	PATRIC	CDS	1977215	1977730	516	PLF_1386_00001209	PGF_03059539	171	3-hydroxyisobutyrate dehydrogenase (EC 1.1.1.31)	GO:0008442|3-hydroxyisobutyrate dehydrogenase activity
Bacillus T5_contig1	1386.2682	1386.2682.con.0001	fig|1386.2682.peg.2496	PATRIC.1386.2682.1386.2682.con.0001.CDS.1977829.1978101.rev	PATRIC	CDS	1977829	1978101	273	PLF_1386_00001209	PGF_03059539	90	3-hydroxyisobutyrate dehydrogenase (EC 1.1.1.31)	GO:0008442|3-hydroxyisobutyrate dehydrogenase activity
Bacillus T5_contig1	1386.2682	1386.2682.con.0001	fig|1386.2682.peg.2497	PATRIC.1386.2682.1386.2682.con.0001.CDS.1978117.1979832.rev	PATRIC	CDS	1978117	1979832	1716	PLF_1386_00001337	PGF_10428547	571	Acyl-CoA dehydrogenase
Bacillus T5_contig1	1386.2682	1386.2682.con.0001	fig|1386.2682.peg.2498	PATRIC.1386.2682.1386.2682.con.0001.CDS.1980290.1981243.rev	PATRIC	CDS	1980290	1981243	954	PLF_1386_00003228	PGF_06400908	317	Mannose-6-phosphate isomerase (EC 5.3.1.8)	GO:0004476|mannose-6-phosphate isomerase activity
Bacillus T5_contig1	1386.2682	1386.2682.con.0001	fig|1386.2682.peg.240	PATRIC.1386.2682.1386.2682.con.0001.CDS.198113.198460.fwd	PATRIC	CDS	198113	198460	348	PLF_1386_00010134	PGF_00011155	115	Helix-turn-helix domain protein
Bacillus T5_contig1	1386.2682	1386.2682.con.0001	fig|1386.2682.peg.2499	PATRIC.1386.2682.1386.2682.con.0001.CDS.1981262.1983205.rev	PATRIC	CDS	1981262	1983205	1944	PLF_1386_00004658	PGF_00076595	647	PTS system, mannose-specific IIB component (EC 2.7.1.191) / PTS system, mannose-specific IIC component / PTS system, mannose-specific IIA component (EC 2.7.1.191)
Bacillus T5_contig1	1386.2682	1386.2682.con.0001	fig|1386.2682.peg.2500	PATRIC.1386.2682.1386.2682.con.0001.CDS.1983255.1983437.rev	PATRIC	CDS	1983255	1983437	183			60	hypothetical protein
Bacillus T5_contig1	1386.2682	1386.2682.con.0001	fig|1386.2682.peg.2501	PATRIC.1386.2682.1386.2682.con.0001.CDS.1983607.1983948.fwd	PATRIC	CDS	1983607	1983948	342	PLF_1386_00107205	PGF_00727554	113	hypothetical protein
Bacillus T5_contig1	1386.2682	1386.2682.con.0001	fig|1386.2682.peg.2502	PATRIC.1386.2682.1386.2682.con.0001.CDS.1984427.1984597.rev	PATRIC	CDS	1984427	1984597	171	PLF_1386_00317925	PGF_03065952	56	hypothetical protein
Bacillus T5_contig1	1386.2682	1386.2682.con.0001	fig|1386.2682.peg.241	PATRIC.1386.2682.1386.2682.con.0001.CDS.198457.198579.fwd	PATRIC	CDS	198457	198579	123	PLF_1386_00010134	PGF_00011155	40	Helix-turn-helix domain protein
Bacillus T5_contig1	1386.2682	1386.2682.con.0001	fig|1386.2682.peg.2503	PATRIC.1386.2682.1386.2682.con.0001.CDS.1984752.1985024.rev	PATRIC	CDS	1984752	1985024	273	PLF_1386_00163723	PGF_00773822	90	hypothetical protein
Bacillus T5_contig1	1386.2682	1386.2682.con.0001	fig|1386.2682.peg.2504	PATRIC.1386.2682.1386.2682.con.0001.CDS.1985139.1987082.rev	PATRIC	CDS	1985139	1987082	1944	PLF_1386_00004796	PGF_00030034	647	Activator of the mannose operon (transcriptional antiterminator), BglG family
Bacillus T5_contig1	1386.2682	1386.2682.con.0001	fig|1386.2682.peg.242	PATRIC.1386.2682.1386.2682.con.0001.CDS.198714.199331.rev	PATRIC	CDS	198714	199331	618	PLF_1386_00017546	PGF_00916803	205	hypothetical protein
Bacillus T5_contig1	1386.2682	1386.2682.con.0001	fig|1386.2682.peg.2505	PATRIC.1386.2682.1386.2682.con.0001.CDS.1987171.1987359.rev	PATRIC	CDS	1987171	1987359	189	PLF_1386_00220048	PGF_05124513	62	hypothetical protein
Bacillus T5_contig1	1386.2682	1386.2682.con.0001	fig|1386.2682.peg.2506	PATRIC.1386.2682.1386.2682.con.0001.CDS.1987388.1988044.rev	PATRIC	CDS	1987388	1988044	657	PLF_1386_00019981	PGF_10552009	218	Efflux ABC transporter, permease protein
Bacillus T5_contig1	1386.2682	1386.2682.con.0001	fig|1386.2682.peg.2507	PATRIC.1386.2682.1386.2682.con.0001.CDS.1988028.1988906.rev	PATRIC	CDS	1988028	1988906	879	PLF_1386_00454821	PGF_10425579	292	ABC transporter, ATP-binding protein
Bacillus T5_contig1	1386.2682	1386.2682.con.0001	fig|1386.2682.peg.2508	PATRIC.1386.2682.1386.2682.con.0001.CDS.1988909.1989283.rev	PATRIC	CDS	1988909	1989283	375	PLF_1386_00016947	PGF_06916656	124	Transcriptional regulator, GntR family
Bacillus T5_contig1	1386.2682	1386.2682.con.0001	fig|1386.2682.peg.2509	PATRIC.1386.2682.1386.2682.con.0001.CDS.1989573.1990424.rev	PATRIC	CDS	1989573	1990424	852	PLF_1386_00015685	PGF_02861862	283	D-mannonate oxidoreductase (EC 1.1.1.57)	GO:0008866|fructuronate reductase activity
Bacillus T5_contig1	1386.2682	1386.2682.con.0001	fig|1386.2682.peg.2510	PATRIC.1386.2682.1386.2682.con.0001.CDS.1990462.1991526.rev	PATRIC	CDS	1990462	1991526	1065	PLF_1386_00016855	PGF_06985891	354	Mannonate dehydratase (EC 4.2.1.8)	GO:0008927|mannonate dehydratase activity
Bacillus T5_contig1	1386.2682	1386.2682.con.0001	fig|1386.2682.peg.2511	PATRIC.1386.2682.1386.2682.con.0001.CDS.1991777.1994185.rev	PATRIC	CDS	1991777	1994185	2409	PLF_1386_00014172	PGF_00047556	802	Alpha-glucosidase (EC 3.2.1.20)	GO:0004558|alpha-1,4-glucosidase activity;GO:0004558|maltose alpha-glucosidase activity
Bacillus T5_contig1	1386.2682	1386.2682.con.0001	fig|1386.2682.peg.2512	PATRIC.1386.2682.1386.2682.con.0001.CDS.1994205.1995500.rev	PATRIC	CDS	1994205	1995500	1296	PLF_1386_00022093	PGF_00035553	431	Predicted D-glucuronide-specific TRAP transporter, large transmembrane component
Bacillus T5_contig1	1386.2682	1386.2682.con.0001	fig|1386.2682.peg.243	PATRIC.1386.2682.1386.2682.con.0001.CDS.199470.200525.fwd	PATRIC	CDS	199470	200525	1056	PLF_1386_00119419	PGF_03456354	351	Glycerol dehydrogenase (EC 1.1.1.6)	GO:0008888|glycerol dehydrogenase [NAD+] activity
Bacillus T5_contig1	1386.2682	1386.2682.con.0001	fig|1386.2682.peg.2513	PATRIC.1386.2682.1386.2682.con.0001.CDS.1995539.1996054.rev	PATRIC	CDS	1995539	1996054	516	PLF_1386_00023133	PGF_00035554	171	Predicted D-glucuronide-specific TRAP transporter, small transmembrane component
Bacillus T5_contig1	1386.2682	1386.2682.con.0001	fig|1386.2682.peg.2514	PATRIC.1386.2682.1386.2682.con.0001.CDS.1996105.1997115.rev	PATRIC	CDS	1996105	1997115	1011	PLF_1386_00023134	PGF_00035555	336	Predicted D-glucuronide-specific TRAP transporter, substrate-binding component
Bacillus T5_contig1	1386.2682	1386.2682.con.0001	fig|1386.2682.peg.2515	PATRIC.1386.2682.1386.2682.con.0001.CDS.1997574.1997819.fwd	PATRIC	CDS	1997574	1997819	246	PLF_1386_00534238	PGF_08099116	81	transcriptional repressor of the hexuronate utilization operon
Bacillus T5_contig1	1386.2682	1386.2682.con.0001	fig|1386.2682.peg.2516	PATRIC.1386.2682.1386.2682.con.0001.CDS.1997849.1998583.fwd	PATRIC	CDS	1997849	1998583	735	PLF_1386_00534238	PGF_08099116	244	hypothetical protein
Bacillus T5_contig1	1386.2682	1386.2682.con.0001	fig|1386.2682.peg.2517	PATRIC.1386.2682.1386.2682.con.0001.CDS.1998798.1999217.rev	PATRIC	CDS	1998798	1999217	420	PLF_1386_00000419	PGF_01899098	139	Arsenate reductase (EC 1.20.4.4) thioredoxin-coupled, LMWP family
Bacillus T5_contig1	1386.2682	1386.2682.con.0001	fig|1386.2682.peg.2518	PATRIC.1386.2682.1386.2682.con.0001.CDS.1999240.2000535.rev	PATRIC	CDS	1999240	2000535	1296	PLF_1386_00003172	PGF_10506796	431	Arsenite/antimonite:H+ antiporter ArsB
Bacillus T5_contig1	1386.2682	1386.2682.con.0001	fig|1386.2682.peg.2519	PATRIC.1386.2682.1386.2682.con.0001.CDS.2000659.2001006.rev	PATRIC	CDS	2000659	2001006	348	PLF_1386_00019522	PGF_00065208	115	Arsenical resistance operon repressor
Bacillus T5_contig1	1386.2682	1386.2682.con.0001	fig|1386.2682.peg.2520	PATRIC.1386.2682.1386.2682.con.0001.CDS.2001154.2001306.rev	PATRIC	CDS	2001154	2001306	153	PLF_1386_00036023	PGF_00804266	50	hypothetical protein
Bacillus T5_contig1	1386.2682	1386.2682.con.0001	fig|1386.2682.peg.2521	PATRIC.1386.2682.1386.2682.con.0001.CDS.2001495.2002088.rev	PATRIC	CDS	2001495	2002088	594	PLF_1386_00006924	PGF_00422465	197	DUF1801 domain-containing protein
Bacillus T5_contig1	1386.2682	1386.2682.con.0001	fig|1386.2682.peg.2522	PATRIC.1386.2682.1386.2682.con.0001.CDS.2002210.2002935.fwd	PATRIC	CDS	2002210	2002935	726	PLF_1386_00018236	PGF_06897939	241	Sphingomyelinase (EC 3.1.4.12)	GO:0004767|sphingomyelin phosphodiesterase activity
Bacillus T5_contig1	1386.2682	1386.2682.con.0001	fig|1386.2682.peg.2523	PATRIC.1386.2682.1386.2682.con.0001.CDS.2003158.2003754.rev	PATRIC	CDS	2003158	2003754	597	PLF_1386_00163207	PGF_00071610	198	Glucose:proton symporter GlcU
Bacillus T5_contig1	1386.2682	1386.2682.con.0001	fig|1386.2682.peg.2524	PATRIC.1386.2682.1386.2682.con.0001.CDS.2003787.2004014.rev	PATRIC	CDS	2003787	2004014	228	PLF_1386_00163207	PGF_00071610	75	Glucose:proton symporter GlcU
Bacillus T5_contig1	1386.2682	1386.2682.con.0001	fig|1386.2682.peg.2525	PATRIC.1386.2682.1386.2682.con.0001.CDS.2004136.2005323.rev	PATRIC	CDS	2004136	2005323	1188	PLF_1386_00000911	PGF_00801325	395	UPF0748 protein YngK
Bacillus T5_contig1	1386.2682	1386.2682.con.0001	fig|1386.2682.peg.2526	PATRIC.1386.2682.1386.2682.con.0001.CDS.2005422.2005697.rev	PATRIC	CDS	2005422	2005697	276	PLF_1386_00016254	PGF_00416621	91	3'-to-5' oligoribonuclease B, Bacillus type
Bacillus T5_contig1	1386.2682	1386.2682.con.0001	fig|1386.2682.peg.2527	PATRIC.1386.2682.1386.2682.con.0001.CDS.2005741.2006124.rev	PATRIC	CDS	2005741	2006124	384	PLF_1386_00016254	PGF_00416621	127	3'-to-5' oligoribonuclease B, Bacillus type
Bacillus T5_contig1	1386.2682	1386.2682.con.0001	fig|1386.2682.peg.2528	PATRIC.1386.2682.1386.2682.con.0001.CDS.2006203.2006457.rev	PATRIC	CDS	2006203	2006457	255	PLF_1386_00016254	PGF_00416621	84	3'-to-5' oligoribonuclease B, Bacillus type
Bacillus T5_contig1	1386.2682	1386.2682.con.0001	fig|1386.2682.peg.2529	PATRIC.1386.2682.1386.2682.con.0001.CDS.2006612.2007370.rev	PATRIC	CDS	2006612	2007370	759	PLF_1386_00000968	PGF_08333365	252	Pyruvate formate-lyase activating enzyme (EC 1.97.1.4)	GO:0043365|[formate-C-acetyltransferase]-activating enzyme activity
Bacillus T5_contig1	1386.2682	1386.2682.con.0001	fig|1386.2682.peg.244	PATRIC.1386.2682.1386.2682.con.0001.CDS.200698.202404.fwd	PATRIC	CDS	200698	202404	1707	PLF_1386_00135531	PGF_06837078	568	Methyl-accepting chemotaxis sensor/transducer protein
Bacillus T5_contig1	1386.2682	1386.2682.con.0001	fig|1386.2682.peg.2530	PATRIC.1386.2682.1386.2682.con.0001.CDS.2007428.2009653.rev	PATRIC	CDS	2007428	2009653	2226	PLF_1386_00000983	PGF_06513690	741	Pyruvate formate-lyase (EC 2.3.1.54)	GO:0008861|formate C-acetyltransferase activity
Bacillus T5_contig1	1386.2682	1386.2682.con.0001	fig|1386.2682.peg.2531	PATRIC.1386.2682.1386.2682.con.0001.CDS.2009863.2010081.rev	PATRIC	CDS	2009863	2010081	219			72	hypothetical protein
Bacillus T5_contig1	1386.2682	1386.2682.con.0001	fig|1386.2682.peg.2532	PATRIC.1386.2682.1386.2682.con.0001.CDS.2010151.2012379.rev	PATRIC	CDS	2010151	2012379	2229	PLF_1386_00549624	PGF_06594113	742	D-alanyl-D-alanine carboxypeptidase (EC 3.4.16.4)	GO:0009002|serine-type D-Ala-D-Ala carboxypeptidase activity
Bacillus T5_contig1	1386.2682	1386.2682.con.0001	fig|1386.2682.peg.19	PATRIC.1386.2682.1386.2682.con.0001.CDS.20102.20422.fwd	PATRIC	CDS	20102	20422	321	PLF_1386_00005204	PGF_00048566	106	Ribonuclease M5 (EC 3.1.26.8)	GO:0043822|ribonuclease M5 activity
Bacillus T5_contig1	1386.2682	1386.2682.con.0001	fig|1386.2682.peg.2533	PATRIC.1386.2682.1386.2682.con.0001.CDS.2012460.2013638.rev	PATRIC	CDS	2012460	2013638	1179	PLF_1386_00000501	PGF_00024531	392	NADH dehydrogenase (EC 1.6.99.3)	GO:0003954|NADH dehydrogenase activity
Bacillus T5_contig1	1386.2682	1386.2682.con.0001	fig|1386.2682.peg.2534	PATRIC.1386.2682.1386.2682.con.0001.CDS.2013675.2014109.rev	PATRIC	CDS	2013675	2014109	435	PLF_1386_00000542	PGF_00313716	144	Uncharacterized protein YjlC
Bacillus T5_contig1	1386.2682	1386.2682.con.0001	fig|1386.2682.peg.2535	PATRIC.1386.2682.1386.2682.con.0001.CDS.2014519.2014749.rev	PATRIC	CDS	2014519	2014749	231	PLF_1386_00013192	PGF_01975454	76	Uncharacterized protein YoeD
Bacillus T5_contig1	1386.2682	1386.2682.con.0001	fig|1386.2682.peg.2536	PATRIC.1386.2682.1386.2682.con.0001.CDS.2014842.2015066.fwd	PATRIC	CDS	2014842	2015066	225		PGF_02384251	74	hypothetical protein
Bacillus T5_contig1	1386.2682	1386.2682.con.0001	fig|1386.2682.peg.2537	PATRIC.1386.2682.1386.2682.con.0001.CDS.2015148.2017100.rev	PATRIC	CDS	2015148	2017100	1953	PLF_1386_00015660	PGF_00024853	650	Acetoacetyl-CoA synthetase [leucine] (EC 6.2.1.16)	GO:0030729|acetoacetate-CoA ligase activity
Bacillus T5_contig1	1386.2682	1386.2682.con.0001	fig|1386.2682.peg.2538	PATRIC.1386.2682.1386.2682.con.0001.CDS.2017131.2018660.rev	PATRIC	CDS	2017131	2018660	1530	PLF_1386_00000332	PGF_05369673	509	Methylcrotonyl-CoA carboxylase carboxyl transferase subunit (EC 6.4.1.4)	GO:0004485|methylcrotonoyl-CoA carboxylase activity
Bacillus T5_contig1	1386.2682	1386.2682.con.0001	fig|1386.2682.peg.2539	PATRIC.1386.2682.1386.2682.con.0001.CDS.2018681.2019010.rev	PATRIC	CDS	2018681	2019010	330	PLF_1386_00020662	PGF_00943546	109	Methylglutaconyl-CoA hydratase (EC 4.2.1.18)	GO:0004490|methylglutaconyl-CoA hydratase activity
Bacillus T5_contig1	1386.2682	1386.2682.con.0001	fig|1386.2682.peg.2540	PATRIC.1386.2682.1386.2682.con.0001.CDS.2019007.2019462.rev	PATRIC	CDS	2019007	2019462	456	PLF_1386_00020662	PGF_00943546	151	Methylglutaconyl-CoA hydratase (EC 4.2.1.18)	GO:0004490|methylglutaconyl-CoA hydratase activity
Bacillus T5_contig1	1386.2682	1386.2682.con.0001	fig|1386.2682.peg.2541	PATRIC.1386.2682.1386.2682.con.0001.CDS.2019482.2020393.rev	PATRIC	CDS	2019482	2020393	912	PLF_1386_00005987	PGF_02980852	303	Hydroxymethylglutaryl-CoA lyase (EC 4.1.3.4)	GO:0004419|hydroxymethylglutaryl-CoA lyase activity
Bacillus T5_contig1	1386.2682	1386.2682.con.0001	fig|1386.2682.peg.2542	PATRIC.1386.2682.1386.2682.con.0001.CDS.2020411.2020623.rev	PATRIC	CDS	2020411	2020623	213	PLF_1386_00007054	PGF_01822100	70	Biotin carboxyl carrier protein of methylcrotonyl-CoA carboxylase
Bacillus T5_contig1	1386.2682	1386.2682.con.0001	fig|1386.2682.peg.2543	PATRIC.1386.2682.1386.2682.con.0001.CDS.2020641.2021981.rev	PATRIC	CDS	2020641	2021981	1341	PLF_1386_00014176	PGF_00404321	446	Biotin carboxylase of methylcrotonyl-CoA carboxylase (EC 6.3.4.14)	GO:0004075|biotin carboxylase activity
Bacillus T5_contig1	1386.2682	1386.2682.con.0001	fig|1386.2682.peg.2544	PATRIC.1386.2682.1386.2682.con.0001.CDS.2022024.2023661.rev	PATRIC	CDS	2022024	2023661	1638	PLF_1386_00018671	PGF_00017580	545	Long-chain-fatty-acid--CoA ligase (EC 6.2.1.3) / Acetoacetyl-CoA synthetase [leucine] (EC 6.2.1.16)	GO:0004467|long-chain fatty acid-CoA ligase activity;GO:0030729|acetoacetate-CoA ligase activity
Bacillus T5_contig1	1386.2682	1386.2682.con.0001	fig|1386.2682.peg.2545	PATRIC.1386.2682.1386.2682.con.0001.CDS.2023693.2024853.rev	PATRIC	CDS	2023693	2024853	1161	PLF_1386_00005510	PGF_00032869	386	Isovaleryl-CoA dehydrogenase (EC 1.3.8.4)
Bacillus T5_contig1	1386.2682	1386.2682.con.0001	fig|1386.2682.peg.245	PATRIC.1386.2682.1386.2682.con.0001.CDS.202429.202686.fwd	PATRIC	CDS	202429	202686	258	PLF_1386_00023287	PGF_01138219	85	D-xylose ABC transporter, substrate-binding protein XylF
Bacillus T5_contig1	1386.2682	1386.2682.con.0001	fig|1386.2682.peg.2546	PATRIC.1386.2682.1386.2682.con.0001.CDS.2025084.2025644.fwd	PATRIC	CDS	2025084	2025644	561	PLF_1386_00013581	PGF_06716866	186	Uncharacterized NAD(P)H oxidoreductase, YdeQ/YrkL/YwrO family
Bacillus T5_contig1	1386.2682	1386.2682.con.0001	fig|1386.2682.peg.2547	PATRIC.1386.2682.1386.2682.con.0001.CDS.2025726.2026034.rev	PATRIC	CDS	2025726	2026034	309	PLF_1386_00019819	PGF_03320197	102	Transcriptional regulator, HxlR family
Bacillus T5_contig1	1386.2682	1386.2682.con.0001	fig|1386.2682.peg.2548	PATRIC.1386.2682.1386.2682.con.0001.CDS.2026246.2026764.rev	PATRIC	CDS	2026246	2026764	519	PLF_1386_00000046	PGF_05387084	172	Gamma-glutamyl phosphate reductase (EC 1.2.1.41)	GO:0004350|glutamate-5-semialdehyde dehydrogenase activity
Bacillus T5_contig1	1386.2682	1386.2682.con.0001	fig|1386.2682.peg.2549	PATRIC.1386.2682.1386.2682.con.0001.CDS.2026761.2027138.rev	PATRIC	CDS	2026761	2027138	378	PLF_1386_00000046	PGF_05387084	125	Gamma-glutamyl phosphate reductase (EC 1.2.1.41)	GO:0004350|glutamate-5-semialdehyde dehydrogenase activity
Bacillus T5_contig1	1386.2682	1386.2682.con.0001	fig|1386.2682.peg.2550	PATRIC.1386.2682.1386.2682.con.0001.CDS.2027177.2027515.rev	PATRIC	CDS	2027177	2027515	339	PLF_1386_00000046	PGF_05387084	112	Gamma-glutamyl phosphate reductase (EC 1.2.1.41)	GO:0004350|glutamate-5-semialdehyde dehydrogenase activity
Bacillus T5_contig1	1386.2682	1386.2682.con.0001	fig|1386.2682.peg.246	PATRIC.1386.2682.1386.2682.con.0001.CDS.202724.203449.fwd	PATRIC	CDS	202724	203449	726	PLF_1386_00023287	PGF_01138219	241	D-xylose ABC transporter, substrate-binding protein XylF
Bacillus T5_contig1	1386.2682	1386.2682.con.0001	fig|1386.2682.peg.2551	PATRIC.1386.2682.1386.2682.con.0001.CDS.2027541.2028662.rev	PATRIC	CDS	2027541	2028662	1122	PLF_1386_00255485	PGF_09129813	373	Glutamate 5-kinase (EC 2.7.2.11) / RNA-binding C-terminal domain PUA	GO:0004349|glutamate 5-kinase activity
Bacillus T5_contig1	1386.2682	1386.2682.con.0001	fig|1386.2682.peg.2552	PATRIC.1386.2682.1386.2682.con.0001.CDS.2028701.2029501.rev	PATRIC	CDS	2028701	2029501	801	PLF_1386_00022119	PGF_07609122	266	Pyrroline-5-carboxylate reductase (EC 1.5.1.2)	GO:0004735|pyrroline-5-carboxylate reductase activity
Bacillus T5_contig1	1386.2682	1386.2682.con.0001	fig|1386.2682.peg.2553	PATRIC.1386.2682.1386.2682.con.0001.CDS.2029620.2029775.fwd	PATRIC	CDS	2029620	2029775	156	PLF_1386_00031508	PGF_00802289	51	hypothetical protein
Bacillus T5_contig1	1386.2682	1386.2682.con.0001	fig|1386.2682.peg.2554	PATRIC.1386.2682.1386.2682.con.0001.CDS.2029903.2030580.rev	PATRIC	CDS	2029903	2030580	678	PLF_1386_00010869	PGF_00037184	225	UPF0702 transmembrane protein YetF
Bacillus T5_contig1	1386.2682	1386.2682.con.0001	fig|1386.2682.peg.2555	PATRIC.1386.2682.1386.2682.con.0001.CDS.2030728.2030922.rev	PATRIC	CDS	2030728	2030922	195	PLF_1386_00029716	PGF_00801407	64	hypothetical protein
Bacillus T5_contig1	1386.2682	1386.2682.con.0001	fig|1386.2682.peg.2556	PATRIC.1386.2682.1386.2682.con.0001.CDS.2030950.2032086.rev	PATRIC	CDS	2030950	2032086	1137	PLF_1386_00022164	PGF_00054982	378	Sulfate permease, Pit-type
Bacillus T5_contig1	1386.2682	1386.2682.con.0001	fig|1386.2682.peg.2557	PATRIC.1386.2682.1386.2682.con.0001.CDS.2032101.2032811.rev	PATRIC	CDS	2032101	2032811	711	PLF_1386_00019713	PGF_00033363	236	Phosphoadenylyl-sulfate reductase [thioredoxin] (EC 1.8.4.8)	GO:0004604|phosphoadenylyl-sulfate reductase (thioredoxin) activity
Bacillus T5_contig1	1386.2682	1386.2682.con.0001	fig|1386.2682.peg.2558	PATRIC.1386.2682.1386.2682.con.0001.CDS.2033359.2034123.fwd	PATRIC	CDS	2033359	2034123	765	PLF_1386_00020752	PGF_00034027	254	Phosphosulfolactate synthase (EC 4.4.1.19)	GO:0043817|phosphosulfolactate synthase activity
Bacillus T5_contig1	1386.2682	1386.2682.con.0001	fig|1386.2682.peg.2559	PATRIC.1386.2682.1386.2682.con.0001.CDS.2034142.2034642.rev	PATRIC	CDS	2034142	2034642	501	PLF_1386_00021264	PGF_00405060	166	UPF0750 membrane protein YitE
Bacillus T5_contig1	1386.2682	1386.2682.con.0001	fig|1386.2682.peg.2560	PATRIC.1386.2682.1386.2682.con.0001.CDS.2034606.2034764.rev	PATRIC	CDS	2034606	2034764	159	PLF_1386_00021264	PGF_00405060	52	UPF0750 membrane protein YitE
Bacillus T5_contig1	1386.2682	1386.2682.con.0001	fig|1386.2682.peg.2561	PATRIC.1386.2682.1386.2682.con.0001.CDS.2034858.2035964.rev	PATRIC	CDS	2034858	2035964	1107	PLF_1386_00021255	PGF_00408522	368	Putative isomerase YitF
Bacillus T5_contig1	1386.2682	1386.2682.con.0001	fig|1386.2682.peg.247	PATRIC.1386.2682.1386.2682.con.0001.CDS.203529.204296.rev	PATRIC	CDS	203529	204296	768	PLF_1386_00138545	PGF_03461735	255	FIG01243392: hypothetical protein
Bacillus T5_contig1	1386.2682	1386.2682.con.0001	fig|1386.2682.peg.2562	PATRIC.1386.2682.1386.2682.con.0001.CDS.2035981.2036988.rev	PATRIC	CDS	2035981	2036988	1008	PLF_1386_00010466	PGF_02885158	335	Multidrug resistance protein
Bacillus T5_contig1	1386.2682	1386.2682.con.0001	fig|1386.2682.peg.2563	PATRIC.1386.2682.1386.2682.con.0001.CDS.2037296.2038303.rev	PATRIC	CDS	2037296	2038303	1008	PLF_1386_00010254	PGF_02622010	335	Uncharacterized glycosyltransferase YkoT
Bacillus T5_contig1	1386.2682	1386.2682.con.0001	fig|1386.2682.peg.2564	PATRIC.1386.2682.1386.2682.con.0001.CDS.2038326.2040041.rev	PATRIC	CDS	2038326	2040041	1716	PLF_1386_00059197	PGF_00216951	571	Uncharacterized membrane protein YkoS
Bacillus T5_contig1	1386.2682	1386.2682.con.0001	fig|1386.2682.peg.2565	PATRIC.1386.2682.1386.2682.con.0001.CDS.2040167.2040352.rev	PATRIC	CDS	2040167	2040352	186	PLF_1386_00378055	PGF_08225224	61	Spore coat protein T precursor
Bacillus T5_contig1	1386.2682	1386.2682.con.0001	fig|1386.2682.peg.2566	PATRIC.1386.2682.1386.2682.con.0001.CDS.2040442.2040555.fwd	PATRIC	CDS	2040442	2040555	114	PLF_1386_00380816	PGF_08226995	37	hypothetical protein
Bacillus T5_contig1	1386.2682	1386.2682.con.0001	fig|1386.2682.peg.2567	PATRIC.1386.2682.1386.2682.con.0001.CDS.2040575.2041483.rev	PATRIC	CDS	2040575	2041483	909	PLF_1386_00004041	PGF_10440725	302	Glutamate synthase [NADPH] small chain (EC 1.4.1.13)	GO:0004355|glutamate synthase (NADPH) activity
Bacillus T5_contig1	1386.2682	1386.2682.con.0001	fig|1386.2682.peg.2568	PATRIC.1386.2682.1386.2682.con.0001.CDS.2041585.2041710.rev	PATRIC	CDS	2041585	2041710	126	PLF_1386_00004041	PGF_10440725	41	Glutamate synthase [NADPH] small chain (EC 1.4.1.13)	GO:0004355|glutamate synthase (NADPH) activity
Bacillus T5_contig1	1386.2682	1386.2682.con.0001	fig|1386.2682.peg.2569	PATRIC.1386.2682.1386.2682.con.0001.CDS.2041875.2042054.rev	PATRIC	CDS	2041875	2042054	180	PLF_1386_00004041	PGF_10440725	59	Glutamate synthase [NADPH] small chain (EC 1.4.1.13)	GO:0004355|glutamate synthase (NADPH) activity
Bacillus T5_contig1	1386.2682	1386.2682.con.0001	fig|1386.2682.peg.2570	PATRIC.1386.2682.1386.2682.con.0001.CDS.2042071.2043435.rev	PATRIC	CDS	2042071	2043435	1365	PLF_1386_00371987	PGF_00008115	454	Glutamate synthase [NADPH] large chain (EC 1.4.1.13)	GO:0004355|glutamate synthase (NADPH) activity
Bacillus T5_contig1	1386.2682	1386.2682.con.0001	fig|1386.2682.peg.20	PATRIC.1386.2682.1386.2682.con.0001.CDS.20422.20661.fwd	PATRIC	CDS	20422	20661	240	PLF_1386_00005204	PGF_00048566	79	Ribonuclease M5 (EC 3.1.26.8)	GO:0043822|ribonuclease M5 activity
Bacillus T5_contig1	1386.2682	1386.2682.con.0001	fig|1386.2682.peg.2571	PATRIC.1386.2682.1386.2682.con.0001.CDS.2043435.2046635.rev	PATRIC	CDS	2043435	2046635	3201	PLF_1386_00371987	PGF_00008115	1066	Glutamate synthase [NADPH] large chain (EC 1.4.1.13)	GO:0004355|glutamate synthase (NADPH) activity
Bacillus T5_contig1	1386.2682	1386.2682.con.0001	fig|1386.2682.peg.248	PATRIC.1386.2682.1386.2682.con.0001.CDS.204451.205215.rev	PATRIC	CDS	204451	205215	765	PLF_1386_00020439	PGF_00401644	254	beta-galactosidase (EC 3.2.1.23)	GO:0004565|beta-galactosidase activity
Bacillus T5_contig1	1386.2682	1386.2682.con.0001	fig|1386.2682.peg.2572	PATRIC.1386.2682.1386.2682.con.0001.CDS.2046784.2047743.fwd	PATRIC	CDS	2046784	2047743	960	PLF_1386_00126872	PGF_00007795	319	Glutamate synthase operon transcriptional activator GltC, LysR family
Bacillus T5_contig1	1386.2682	1386.2682.con.0001	fig|1386.2682.peg.2573	PATRIC.1386.2682.1386.2682.con.0001.CDS.2047823.2048035.fwd	PATRIC	CDS	2047823	2048035	213	PLF_1386_00031470	PGF_07758360	70	hypothetical protein
Bacillus T5_contig1	1386.2682	1386.2682.con.0001	fig|1386.2682.peg.2574	PATRIC.1386.2682.1386.2682.con.0001.CDS.2048091.2049785.rev	PATRIC	CDS	2048091	2049785	1695	PLF_1386_00011789	PGF_08225224	564	hypothetical protein
Bacillus T5_contig1	1386.2682	1386.2682.con.0001	fig|1386.2682.peg.2575	PATRIC.1386.2682.1386.2682.con.0001.CDS.2049809.2050018.rev	PATRIC	CDS	2049809	2050018	210	PLF_1386_00011789	PGF_08225224	69	hypothetical protein
Bacillus T5_contig1	1386.2682	1386.2682.con.0001	fig|1386.2682.peg.2576	PATRIC.1386.2682.1386.2682.con.0001.CDS.2050149.2051723.fwd	PATRIC	CDS	2050149	2051723	1575	PLF_1386_00012556	PGF_08225224	524	hypothetical protein
Bacillus T5_contig1	1386.2682	1386.2682.con.0001	fig|1386.2682.peg.2577	PATRIC.1386.2682.1386.2682.con.0001.CDS.2051861.2052121.fwd	PATRIC	CDS	2051861	2052121	261	PLF_1386_00022196	PGF_10423881	86	Transcriptional regulator, MarR family
Bacillus T5_contig1	1386.2682	1386.2682.con.0001	fig|1386.2682.peg.2578	PATRIC.1386.2682.1386.2682.con.0001.CDS.2052213.2052332.fwd	PATRIC	CDS	2052213	2052332	120	PLF_1386_00022196	PGF_10423881	39	Transcriptional regulator, MarR family
Bacillus T5_contig1	1386.2682	1386.2682.con.0001	fig|1386.2682.peg.2579	PATRIC.1386.2682.1386.2682.con.0001.CDS.2052329.2054056.fwd	PATRIC	CDS	2052329	2054056	1728	PLF_1386_00020409	PGF_06927169	575	Efflux ABC transporter, permease/ATP-binding protein BLi02168
Bacillus T5_contig1	1386.2682	1386.2682.con.0001	fig|1386.2682.peg.249	PATRIC.1386.2682.1386.2682.con.0001.CDS.205234.205401.rev	PATRIC	CDS	205234	205401	168	PLF_1386_00350575	PGF_07607537	55	hypothetical protein
Bacillus T5_contig1	1386.2682	1386.2682.con.0001	fig|1386.2682.peg.2580	PATRIC.1386.2682.1386.2682.con.0001.CDS.2054053.2055876.fwd	PATRIC	CDS	2054053	2055876	1824	PLF_1386_00016780	PGF_02008990	607	Efflux ABC transporter, permease/ATP-binding protein BLi02169
Bacillus T5_contig1	1386.2682	1386.2682.con.0001	fig|1386.2682.peg.250	PATRIC.1386.2682.1386.2682.con.0001.CDS.205540.206427.fwd	PATRIC	CDS	205540	206427	888	PLF_1386_00029594	PGF_08225224	295	hypothetical protein
Bacillus T5_contig1	1386.2682	1386.2682.con.0001	fig|1386.2682.peg.2581	PATRIC.1386.2682.1386.2682.con.0001.CDS.2056110.2057324.fwd	PATRIC	CDS	2056110	2057324	1215	PLF_1386_00455759	PGF_09084671	404	Putative cytochrome P450 hydroxylase
Bacillus T5_contig1	1386.2682	1386.2682.con.0001	fig|1386.2682.peg.2582	PATRIC.1386.2682.1386.2682.con.0001.CDS.2057373.2058089.rev	PATRIC	CDS	2057373	2058089	717	PLF_1386_00451377	PGF_10532194	238	Oxidoreductase, short-chain dehydrogenase/reductase family
Bacillus T5_contig1	1386.2682	1386.2682.con.0001	fig|1386.2682.peg.2583	PATRIC.1386.2682.1386.2682.con.0001.CDS.2058475.2060628.fwd	PATRIC	CDS	2058475	2060628	2154	PLF_1386_00113137	PGF_05438553	717	Phosphoenolpyruvate synthase (EC 2.7.9.2)	GO:0008986|pyruvate, water dikinase activity
Bacillus T5_contig1	1386.2682	1386.2682.con.0001	fig|1386.2682.peg.2584	PATRIC.1386.2682.1386.2682.con.0001.CDS.2060694.2061068.fwd	PATRIC	CDS	2060694	2061068	375	PLF_1386_00113137	PGF_05438553	124	Phosphoenolpyruvate synthase (EC 2.7.9.2)	GO:0008986|pyruvate, water dikinase activity
Bacillus T5_contig1	1386.2682	1386.2682.con.0001	fig|1386.2682.peg.2585	PATRIC.1386.2682.1386.2682.con.0001.CDS.2061185.2061313.rev	PATRIC	CDS	2061185	2061313	129			42	hypothetical protein
Bacillus T5_contig1	1386.2682	1386.2682.con.0001	fig|1386.2682.peg.2586	PATRIC.1386.2682.1386.2682.con.0001.CDS.2061539.2062963.fwd	PATRIC	CDS	2061539	2062963	1425	PLF_1386_00271955	PGF_09996723	474	Uncharacterized MFS-type transporter
Bacillus T5_contig1	1386.2682	1386.2682.con.0001	fig|1386.2682.peg.2587	PATRIC.1386.2682.1386.2682.con.0001.CDS.2063007.2063120.rev	PATRIC	CDS	2063007	2063120	114	PLF_1386_00075361	PGF_07504062	37	hypothetical protein
Bacillus T5_contig1	1386.2682	1386.2682.con.0001	fig|1386.2682.peg.2588	PATRIC.1386.2682.1386.2682.con.0001.CDS.2063111.2063725.fwd	PATRIC	CDS	2063111	2063725	615	PLF_1386_00004589	PGF_10176235	204	Oxidoreductase, molybdopterin-binding
Bacillus T5_contig1	1386.2682	1386.2682.con.0001	fig|1386.2682.peg.2589	PATRIC.1386.2682.1386.2682.con.0001.CDS.2063755.2065149.fwd	PATRIC	CDS	2063755	2065149	1395	PLF_1386_00004589	PGF_10176235	464	Oxidoreductase, molybdopterin-binding
Bacillus T5_contig1	1386.2682	1386.2682.con.0001	fig|1386.2682.peg.251	PATRIC.1386.2682.1386.2682.con.0001.CDS.206464.206844.rev	PATRIC	CDS	206464	206844	381	PLF_1386_00125973	PGF_00146569	126	Uncharacterized protein YcbP
Bacillus T5_contig1	1386.2682	1386.2682.con.0001	fig|1386.2682.peg.2590	PATRIC.1386.2682.1386.2682.con.0001.CDS.2065189.2065665.rev	PATRIC	CDS	2065189	2065665	477	PLF_1386_00020912	PGF_10423881	158	Transcriptional regulator, MarR family
Bacillus T5_contig1	1386.2682	1386.2682.con.0001	fig|1386.2682.peg.21	PATRIC.1386.2682.1386.2682.con.0001.CDS.20654.21532.fwd	PATRIC	CDS	20654	21532	879	PLF_1386_00002783	PGF_00049827	292	SSU rRNA (adenine(1518)-N(6)/adenine(1519)-N(6))-dimethyltransferase (EC 2.1.1.182)	GO:0052908|16S rRNA (adenine(1518)-N(6)/adenine(1519)-N(6))-dimethyltransferase activity
Bacillus T5_contig1	1386.2682	1386.2682.con.0001	fig|1386.2682.peg.2591	PATRIC.1386.2682.1386.2682.con.0001.CDS.2065804.2067324.fwd	PATRIC	CDS	2065804	2067324	1521	PLF_1386_00022043	PGF_00807832	506	Multidrug resistance protein Bmr3 => resistance to puromycin, tosufloxacin, norfloxacin
Bacillus T5_contig1	1386.2682	1386.2682.con.0001	fig|1386.2682.peg.2592	PATRIC.1386.2682.1386.2682.con.0001.CDS.2067329.2068084.rev	PATRIC	CDS	2067329	2068084	756	PLF_1386_00020703	PGF_01317670	251	Nutrient germinant receptor inner membrane subunit B (GerKB/GerAB/GerBB)
Bacillus T5_contig1	1386.2682	1386.2682.con.0001	fig|1386.2682.peg.2593	PATRIC.1386.2682.1386.2682.con.0001.CDS.2068042.2068425.rev	PATRIC	CDS	2068042	2068425	384	PLF_1386_00020703	PGF_01317670	127	Nutrient germinant receptor inner membrane subunit B (GerKB/GerAB/GerBB)
Bacillus T5_contig1	1386.2682	1386.2682.con.0001	fig|1386.2682.peg.2594	PATRIC.1386.2682.1386.2682.con.0001.CDS.2068465.2069466.rev	PATRIC	CDS	2068465	2069466	1002	PLF_1386_00013214	PGF_01444565	333	Nutrient germinant receptor hydrophilic subunit C (GerKC/GerAC/GerBC)
Bacillus T5_contig1	1386.2682	1386.2682.con.0001	fig|1386.2682.peg.252	PATRIC.1386.2682.1386.2682.con.0001.CDS.206871.207311.rev	PATRIC	CDS	206871	207311	441	PLF_1386_00005687	PGF_00049430	146	S-methylmethionine permease
Bacillus T5_contig1	1386.2682	1386.2682.con.0001	fig|1386.2682.peg.2595	PATRIC.1386.2682.1386.2682.con.0001.CDS.2069463.2070746.rev	PATRIC	CDS	2069463	2070746	1284	PLF_1386_00027167	PGF_01317670	427	Nutrient germinant receptor inner membrane subunit B (GerKB/GerAB/GerBB)
Bacillus T5_contig1	1386.2682	1386.2682.con.0001	fig|1386.2682.peg.2596	PATRIC.1386.2682.1386.2682.con.0001.CDS.2070776.2071471.rev	PATRIC	CDS	2070776	2071471	696	PLF_1386_00366724	PGF_01317670	231	Nutrient germinant receptor inner membrane subunit B (GerKB/GerAB/GerBB)
Bacillus T5_contig1	1386.2682	1386.2682.con.0001	fig|1386.2682.peg.2597	PATRIC.1386.2682.1386.2682.con.0001.CDS.2071468.2071626.rev	PATRIC	CDS	2071468	2071626	159	PLF_1386_00366724	PGF_01317670	52	Nutrient germinant receptor inner membrane subunit B (GerKB/GerAB/GerBB)
Bacillus T5_contig1	1386.2682	1386.2682.con.0001	fig|1386.2682.peg.2598	PATRIC.1386.2682.1386.2682.con.0001.CDS.2071611.2071874.rev	PATRIC	CDS	2071611	2071874	264	PLF_1386_00366724	PGF_01317670	87	Nutrient germinant receptor inner membrane subunit B (GerKB/GerAB/GerBB)
Bacillus T5_contig1	1386.2682	1386.2682.con.0001	fig|1386.2682.peg.2599	PATRIC.1386.2682.1386.2682.con.0001.CDS.2071897.2073465.rev	PATRIC	CDS	2071897	2073465	1569	PLF_1386_00010224	PGF_07310093	522	Nutrient germinant receptor inner membrane subunit A (GerKA/GerAA/GerBA)
Bacillus T5_contig1	1386.2682	1386.2682.con.0001	fig|1386.2682.peg.253	PATRIC.1386.2682.1386.2682.con.0001.CDS.207329.208324.rev	PATRIC	CDS	207329	208324	996	PLF_1386_00005687	PGF_00049430	331	S-methylmethionine permease
Bacillus T5_contig1	1386.2682	1386.2682.con.0001	fig|1386.2682.peg.2600	PATRIC.1386.2682.1386.2682.con.0001.CDS.2073471.2073596.rev	PATRIC	CDS	2073471	2073596	126			41	FIG01228577: hypothetical protein
Bacillus T5_contig1	1386.2682	1386.2682.con.0001	fig|1386.2682.peg.2601	PATRIC.1386.2682.1386.2682.con.0001.CDS.2073742.2075067.rev	PATRIC	CDS	2073742	2075067	1326	PLF_1386_00018550	PGF_02873168	441	Bis-ABC ATPase
Bacillus T5_contig1	1386.2682	1386.2682.con.0001	fig|1386.2682.peg.2602	PATRIC.1386.2682.1386.2682.con.0001.CDS.2075097.2075468.rev	PATRIC	CDS	2075097	2075468	372	PLF_1386_00018550	PGF_02873168	123	Bis-ABC ATPase
Bacillus T5_contig1	1386.2682	1386.2682.con.0001	fig|1386.2682.peg.2603	PATRIC.1386.2682.1386.2682.con.0001.CDS.2075484.2075600.rev	PATRIC	CDS	2075484	2075600	117			38	hypothetical protein
Bacillus T5_contig1	1386.2682	1386.2682.con.0001	fig|1386.2682.peg.2604	PATRIC.1386.2682.1386.2682.con.0001.CDS.2075922.2076695.fwd	PATRIC	CDS	2075922	2076695	774	PLF_1386_00019643	PGF_06837078	257	Methyl-accepting chemotaxis sensor/transducer protein
Bacillus T5_contig1	1386.2682	1386.2682.con.0001	fig|1386.2682.peg.2605	PATRIC.1386.2682.1386.2682.con.0001.CDS.2076671.2077906.fwd	PATRIC	CDS	2076671	2077906	1236	PLF_1386_00019643	PGF_06837078	411	Methyl-accepting chemotaxis sensor/transducer protein
Bacillus T5_contig1	1386.2682	1386.2682.con.0001	fig|1386.2682.peg.2606	PATRIC.1386.2682.1386.2682.con.0001.CDS.2077952.2078284.rev	PATRIC	CDS	2077952	2078284	333	PLF_1386_00001300	PGF_00038612	110	Protein secretion chaperonin CsaA
Bacillus T5_contig1	1386.2682	1386.2682.con.0001	fig|1386.2682.peg.2607	PATRIC.1386.2682.1386.2682.con.0001.CDS.2078507.2079835.fwd	PATRIC	CDS	2078507	2079835	1329	PLF_1386_00135763	PGF_00068104	442	Serine protease AprX
Bacillus T5_contig1	1386.2682	1386.2682.con.0001	fig|1386.2682.peg.2608	PATRIC.1386.2682.1386.2682.con.0001.CDS.2079832.2080041.rev	PATRIC	CDS	2079832	2080041	210	PLF_1386_00019965	PGF_00827667	69	Uncharacterized integral membrane protein YnzE
Bacillus T5_contig1	1386.2682	1386.2682.con.0001	fig|1386.2682.peg.2609	PATRIC.1386.2682.1386.2682.con.0001.CDS.2080002.2080295.rev	PATRIC	CDS	2080002	2080295	294	PLF_1386_00019965	PGF_00827667	97	Uncharacterized integral membrane protein YnzE
Bacillus T5_contig1	1386.2682	1386.2682.con.0001	fig|1386.2682.peg.2610	PATRIC.1386.2682.1386.2682.con.0001.CDS.2080302.2080901.rev	PATRIC	CDS	2080302	2080901	600	PLF_1386_00016426	PGF_07182652	199	Transcriptional regulator, AcrR family
Bacillus T5_contig1	1386.2682	1386.2682.con.0001	fig|1386.2682.peg.2611	PATRIC.1386.2682.1386.2682.con.0001.CDS.2081038.2081529.rev	PATRIC	CDS	2081038	2081529	492	PLF_1386_00006579	PGF_10423881	163	Transcriptional regulator, MarR family
Bacillus T5_contig1	1386.2682	1386.2682.con.0001	fig|1386.2682.peg.2612	PATRIC.1386.2682.1386.2682.con.0001.CDS.2081673.2081957.fwd	PATRIC	CDS	2081673	2081957	285	PLF_1386_00020603	PGF_00012684	94	Hydrolase, HAD superfamily
Bacillus T5_contig1	1386.2682	1386.2682.con.0001	fig|1386.2682.peg.2613	PATRIC.1386.2682.1386.2682.con.0001.CDS.2081954.2082103.fwd	PATRIC	CDS	2081954	2082103	150	PLF_1386_00020603	PGF_00012684	49	Hydrolase, HAD superfamily
Bacillus T5_contig1	1386.2682	1386.2682.con.0001	fig|1386.2682.peg.2614	PATRIC.1386.2682.1386.2682.con.0001.CDS.2082350.2082835.rev	PATRIC	CDS	2082350	2082835	486	PLF_1386_00019956	PGF_02643745	161	hypothetical protein
Bacillus T5_contig1	1386.2682	1386.2682.con.0001	fig|1386.2682.peg.2615	PATRIC.1386.2682.1386.2682.con.0001.CDS.2082895.2084112.rev	PATRIC	CDS	2082895	2084112	1218	PLF_1386_00022024	PGF_00045664	405	Uncharacterized membrane protein YndJ
Bacillus T5_contig1	1386.2682	1386.2682.con.0001	fig|1386.2682.peg.254	PATRIC.1386.2682.1386.2682.con.0001.CDS.208324.209271.rev	PATRIC	CDS	208324	209271	948	PLF_1386_00006335	PGF_00012288	315	Homocysteine S-methyltransferase (EC 2.1.1.10)
Bacillus T5_contig1	1386.2682	1386.2682.con.0001	fig|1386.2682.peg.2616	PATRIC.1386.2682.1386.2682.con.0001.CDS.2084124.2084510.rev	PATRIC	CDS	2084124	2084510	387	PLF_1386_00022024	PGF_00045664	128	Uncharacterized membrane protein YndJ
Bacillus T5_contig1	1386.2682	1386.2682.con.0001	fig|1386.2682.peg.2617	PATRIC.1386.2682.1386.2682.con.0001.CDS.2084507.2084812.rev	PATRIC	CDS	2084507	2084812	306	PLF_1386_00038154	PGF_00336604	101	Uncharacterized protein YndH
Bacillus T5_contig1	1386.2682	1386.2682.con.0001	fig|1386.2682.peg.2618	PATRIC.1386.2682.1386.2682.con.0001.CDS.2084809.2085123.rev	PATRIC	CDS	2084809	2085123	315	PLF_1386_00038154	PGF_00336604	104	Uncharacterized protein YndH
Bacillus T5_contig1	1386.2682	1386.2682.con.0001	fig|1386.2682.peg.2619	PATRIC.1386.2682.1386.2682.con.0001.CDS.2085125.2086024.rev	PATRIC	CDS	2085125	2086024	900	PLF_1386_00019939	PGF_00332571	299	Uncharacterized membrane protein YndG
Bacillus T5_contig1	1386.2682	1386.2682.con.0001	fig|1386.2682.peg.2620	PATRIC.1386.2682.1386.2682.con.0001.CDS.2086267.2086839.rev	PATRIC	CDS	2086267	2086839	573	PLF_1386_00124054	PGF_05971868	190	Transcriptional regulator, TetR family
Bacillus T5_contig1	1386.2682	1386.2682.con.0001	fig|1386.2682.peg.2621	PATRIC.1386.2682.1386.2682.con.0001.CDS.2086847.2087380.rev	PATRIC	CDS	2086847	2087380	534	PLF_1386_00020656	PGF_03066301	177	Uncharacterized protein YobT
Bacillus T5_contig1	1386.2682	1386.2682.con.0001	fig|1386.2682.peg.2622	PATRIC.1386.2682.1386.2682.con.0001.CDS.2087641.2088114.rev	PATRIC	CDS	2087641	2088114	474	PLF_1386_00343372	PGF_07697062	157	unknown
Bacillus T5_contig1	1386.2682	1386.2682.con.0001	fig|1386.2682.peg.2623	PATRIC.1386.2682.1386.2682.con.0001.CDS.2088111.2088392.rev	PATRIC	CDS	2088111	2088392	282	PLF_1386_00025874	PGF_00058143	93	Transcriptional regulator
Bacillus T5_contig1	1386.2682	1386.2682.con.0001	fig|1386.2682.peg.2624	PATRIC.1386.2682.1386.2682.con.0001.CDS.2088446.2089381.rev	PATRIC	CDS	2088446	2089381	936	PLF_1386_00037045	PGF_08548202	311	Transcriptional regulator, YafY family
Bacillus T5_contig1	1386.2682	1386.2682.con.0001	fig|1386.2682.peg.2625	PATRIC.1386.2682.1386.2682.con.0001.CDS.2089665.2090081.fwd	PATRIC	CDS	2089665	2090081	417	PLF_1386_00021471	PGF_00376973	138	Protein csk22
[truncated: 3,964 more rows]
